# Supplementary material for: Impact of colonization with multidrug-resistant organisms on antibiotic prophylaxis in patients with cirrhosis and variceal bleeding
Source: PLoS One. 2022 May 24;17(5):e0268638. doi: 10.1371/journal.pone.0268638 (PMC9128949; doi:10.1371/journal.pone.0268638)
Supplement: S1 File — (DAT) [file pone.0268638.s004.DAT]

ID;Integer;2;0 Geburtsd;DateTime;10;0 Untersuc;String;10;0 HCC�berh;Integer;1;0 Dateofbi;DateTime;10;0 Gender:w;Integer;1;0 Ageatthe;Integer;2;0 Hospital01;DateTime;10;0 hospital02;Integer;1;0 ifno-cau;Integer;1;0 dateofva;DateTime;10;0 daysfrom;Integer;2;0 ICUadmis;Integer;1;0 ifyes-da01;DateTime;10;0 ifyes-da02;DateTime;10;0 DaysonIC;Integer;2;0 dateofHo;DateTime;10;0 daysofho;Integer;3;0 Etiology;Integer;2;0 Diabetes;Integer;1;0 COPD:y(1;Integer;1;0 HeartFai;Integer;1;0 Arterial;Integer;1;0 Coronary;Integer;1;0 Chronicr;Integer;1;0 Cerebrov;Integer;1;0 historyo01;Integer;1;0 activeal;Integer;1;0 Natrium[;Integer;3;0 SerumKre;Number;4;2 Bilirubi;Number;4;1 GOT/AST[;Integer;4;0 GPT/ALT[;Integer;3;0 gGT[U/l];Integer;4;0 AP[U/l];Integer;3;0 Albumin[;Number;3;1 INR;Number;4;2 Fibrinog01;Integer;3;0 ATIII[%];Integer;2;0 Platelet01;Integer;3;0 Leucos[1;Number;5;2 Hemoglob01;Number;4;1 CRP[mg/d;Number;5;2 Ammonium;Integer;3;0 Portalve;Integer;1;0 Ascites:;Integer;1;0 Pleurale;Integer;1;0 HRS:y(1);Integer;1;0 Previous01;Integer;1;0 historyo02;Integer;1;0 causeofp;Integer;1;0 previous02;Integer;1;0 ifyes-la;Integer;1;0 cherryre01;Integer;1;0 previous03;Integer;1;0 ifbeta-b;Integer;1;0 previous04;Integer;1;0 regularP;Integer;1;0 previous05;Integer;1;0 previous06;Integer;1;0 TIPS:y(1;Integer;1;0 SBP:y(1);Integer;1;0 ChildPug;Integer;1;0 MELD-Sco;Integer;2;0 ACLFpres;Integer;1;0 ACLFGrad01;Integer;1;0 CLIF_ACL;Integer;2;0 CLIF_AD_;Integer;2;0 LiverSco;Integer;1;0 RenalFai;Integer;1;0 Cerebral;Integer;1;0 Hepatice;Integer;1;0 Coagulat;Integer;1;0 Circulat;Integer;1;0 Respirat;Integer;2;0 Horovitz;Number;5;1 suspecte;Integer;1;0 hemateme;Integer;1;0 melena:y;Integer;1;0 hemoglob02;Integer;1;0 signsofa;Integer;1;0 other-pl01;String;12;0 nosigns:;Integer;1;0 infectio01;Integer;1;0 sightofi;Integer;1;0 MDRinfec01;Integer;1;0 priorAnt;Integer;1;0 broadspe;Integer;1;0 Penicill;Integer;1;0 1/2Gen.C;Integer;1;0 3/4Gen.C;Integer;1;0 Chinolon;Integer;1;0 Carbapen01;Integer;1;0 Glycopep01;Integer;1;0 Linezoli01;Integer;1;0 Metronid01;Integer;1;0 other-pl02;String;10;0 PriorHos;Integer;1;0 PriorICU;Integer;1;0 Systemic;Integer;1;0 Previous07;Integer;1;0 MDRinfec02;Integer;1;0 MDRcolon;Integer;1;0 ESBLE.co;Integer;1;0 ESBL+CRE01;Integer;1;0 ESBLK.pn;Integer;1;0 ESBL+CRE02;Integer;1;0 Enteroba;Integer;1;0 Carbapen02;Integer;1;0 4MRGNP.a;Integer;1;0 Stenotro;Integer;1;0 andere4M;Integer;1;0 VRE:y(1);Integer;1;0 PDRbacte;Integer;1;0 ifCREo.4;String;3;0 MRSA:y(1;Integer;1;0 newMDRco;Integer;1;0 Time(Dat;DateTime;10;0 daysafte;Integer;2;0 timefrom;Integer;2;0 gradeofE;Integer;1;0 numberof01;Integer;1;0 cherryre02;Integer;1;0 fundusva;Integer;1;0 GAVEsynd;Integer;1;0 activebl;Integer;1;0 signsofr01;Integer;1;0 otheradd;Integer;1;0 terlipre01;Integer;1;0 antibiot01;Integer;1;0 pantopra;Integer;1;0 priortub;Integer;1;0 endoscop;Integer;1;0 EVligatu;Integer;1;0 numberof02;Integer;1;0 EVStenti;Integer;1;0 injectio;Integer;1;0 APCthera;Integer;1;0 clipappl;Integer;1;0 applicat;Integer;1;0 Befundte;String;21;0 terlipre02;Integer;1;0 terlipre03;Integer;1;0 addition01;Integer;1;0 antibiot02;Integer;1;0 typofant;Integer;1;0 ifother-;String;26;0 ad�quat(;Integer;1;0 ad�quate;Integer;1;0 daysofan;String;2;0 addition02;Integer;1;0 Glycopep02;Integer;1;0 Linezoli02;Integer;1;0 Metronid02;Integer;1;0 other-pl03;String;53;0 TIPSSins;Integer;1;0 earlyre-;Integer;1;0 re-endos;DateTime;10;0 signsofr02;Integer;1;0 earlyreb;Integer;1;0 dateoffi;String;10;0 daysofre;Integer;2;0 Hemoglob03;String;4;1 INRatreb;String;5;2 Fibrinog02;String;3;0 ATIIIatr;String;2;0 Platelet02;String;3;0 numberof03;Integer;2;0 numberof04;Integer;1;0 ACLFgrad02;Integer;1;0 ACLFgrad03;Integer;1;0 livertra;Integer;1;0 dateofli;DateTime;10;0 LTXwithi01;Integer;1;0 LTXwithi02;Integer;1;0 LTXwithi03;Integer;1;0 deadwith01;Integer;1;0 deadwith02;Integer;1;0 deadwith03;Integer;1;0 dead/LTX;Integer;1;0 daysoffo01;Integer;4;0 Timeofde;DateTime;10;0 Infectio02;Integer;1;0 daysoffo02;Integer;4;0 rebleedi;Integer;1;0 daysoffo03;Integer;4;0 ACLFgrad04;Integer;1;0 Rebledin;Integer;1;0 daysoffo04;Integer;4;0 Transpla;Integer;1;0
  1 22.03.1952 28.07.2010 2 22.03.1952 1 62 27.07.2010 1   28.07.2010  1 1 27.07.2010 02.08.2010  6                 7 2 2 2 2 2 2 2 1 1 131 1.70 10.2  254  80  183 130     3.83     25  57  7.40  4.2  4.63 126 2 1 2 1 2 2   2     2   2 2 2 2 2 2 3 35 1 3 74    2 3 3 2 3 3 30  83.0 1 1 1 1 1 Typ2 Infarkt 2 1 4 2 2 2 2 2 2 1 2 1 2 2            3 3 3 3 3 2 2 2 2 2 2 2 2 2 2 2 2     2 1 30.08.2010 34  2 2 2 1 2 2 1 1   1 1 1 2 1 1 2 2 2 2 2 2                       1 2 1 1 2                            1 1 10 1 1 2 2                                                       2 2          1 1 2 16.08.2010 19  7.1  1.49 164 68  65  6 4 3 3 2            2 2 2 2 2 1 1   41 07.09.2010 1    0 2   41 1 1    0 2
  2 11.07.1938 07.12.2010 2 11.07.1938 2 78 06.12.2010 2 4 07.12.2010  1 1 08.12.2010 09.12.2010  1 23.12.2010  17 10 2 2 2 2 2 2 2 2 2 138 0.90  3.1   47  26   83 250 2.7 1.40 152 32 101  5.03 10.5  3.12 141 1 1 2 2 2 1 4 1 3 1 1 1 2 2 1 2 2 1 3 13 1 1 52    1 1 2 2 1 3  2 233.0 1 2 1 1 2            2 2 1 6 2 2 2 2 2 2 2 2 2 2 2            1 2 2 2 2 2 2 2 2 2 2 2 2 2 2 2 2     2 1 24.01.2011 48  1 3 3 1 1 2 1 1   1 1 1 2 1 1 2 2 1 2 2 1                       1 2 1 1 5 Cefuroxim. SingleShotVanco 1 1  5 1 1 2 2                                                       2 1          1 1 1 08.12.2010  1  8.2  1.32 152 32 176 13 3 0 0 2            2 2 2 2 2 1 1  252 16.08.2011 2  252 1    1 2 1    1 2
  3 08.10.1946 11.03.2011 2 08.10.1946 2 64 10.03.2011 2 6 11.03.2011  1 1 11.03.2011               11.03.2011   2 11 2 2 2 2 2 2 2 2 2 121 2.97 23.1  102  98   60  93 2.3 4.45 114  8  93 15.00  9.8  1.87     2 1 1 1 2 2   2     2   2 1 2 2 2 2 3 45 1 3 75    3 3 2 1 3 3  3  80.0 1 1 2 2 2            2 2 2   2 2 2 2 2 2 2 2 2 2 2            1 2 1 2 2 2 2 2 2 2 2 2 2 2 2 2 2     2 3                4 1 4 1 2 2 1 1   1 1 1 2 1 1 2 2 2 2 2 2                       1 2 1 1 3                            1 1 NA 2 1 2 2                                                       2 2          2 2 2         NA      NA    NA  NA NA  NA  1 0     2            2 2 2 1 1 1 1    0 11.03.2011 2    0 2    0 2 2    0 1
  4 05.11.1968 16.04.2011 2 05.11.1968 2 42 16.04.2011 1   16.04.2011  0 2                          10.05.2011  24  7 1 2 2 2 2 2 2 1 1 132 0.79  0.9   36  13  226 188 2.2 1.54 164 87 119  6.20  8.3  0.51     2 1 2 2 2 2   1 2 2 2   1 2 1 2 2 2 2 11 2 0    48 1 1 1 0 1 2  1 300.0 1 2 1 1 1            2 2 2   2 2 2 2 2 2 2 2 2 2 2            2 2 2 2 2 2 2 2 2 2 2 2 2 2 2 2 2     2 2                2 2 2 1 1 2 2 1   1 1 1 2 1 1 2 2 2 2 2 2                       1 2 1 1 2               Levofloxacin 1 1  3 1 2 2 2                                      Imipenem an Tag4 2 1          1 2 2                                      2 0 0 0 2            2 2 2 2 2 2 2  215 17.11.2011 1    2 2  215 2 1    2 2
  5 30.06.1945 22.05.2011 2 30.06.1945 1 65 22.05.2011 1   22.05.2011  0 1 22.05.2011 23.05.2011  1 24.06.2011  34  7 2 2 2 2 2 2 2 1 1 135 1.54  9.9   46  17  139  89 3.8 1.15 303 53 121 23.60  9.8  8.46 138 2 2 2 2 2 2   1 1 2 1 1 2 1 2 2 2 2 2 21 1 1 59    2 1 1 0 1 2  3 178.0 1 2 1 1 1            2 2 2   2 2 2 2 2 2 2 2 2 2 2    NA. UCH 2 2 2 2 2 2 2 2 2 2 2 2 2 2 2 2 2     2 2                6 2 3 1 2 2 2 1   1 2 1 2 1 1 3 2 2 2 2 2                       1 2 1 1 1                            1 1  5 2 2 2 2                                                       2 2          2 2 2                                      1 0 0 0 2            2 2 2 2 2 2 2  250 27.01.2012 2  250 2  250 2 2  250 2
  6 19.04.1930 12.08.2011 2 19.04.1930 1 81 12.08.2011 1   12.08.2011  0 1 12.08.2011 14.08.2011  2 14.09.2011  34 10 2 2 2 1 2 2 2 2 2 138 1.10  2.1   46  33  202 162 2.7 1.36 164     69  4.09 11.4  1.50     1 1 1 2 2 2   2     2   2 2 2 2 2 2 2 14 2 0    55 1 1 1 0 1 2  2 266.0 1 2 1 1 2            2 2 2   2 2 2 2 2 2 2 2 2 2 2            2 2 2 2 2 2 2 2 2 2 2 2 2 2 2 2 2     2 1 06.09.2011     2 2 2 2 1 2 1 1   1 1 1 2 1 2 0 2 1 2 2 1                       1 2 1 1 1                            1 1 13 1 1 2 2                           Tazobac und Vanco ab Tag 13 2 2          1 2 2                                      3 0 0 0 2            2 2 3 2 2 3 2   33 14.09.2011 2   33 2   33 2 2   33 2
  7 25.11.1958 17.05.2012 2 25.11.1958 2 53 17.05.2012 1   17.05.2012  0 1 17.05.2012 21.05.2012  4 25.05.2012   8  7 2 2 2 2 2 2 2 1 1 141 1.04  1.1  390 148   75 104 2.9 1.27 235 58  83  6.75 11.3  0.12     2 2 2 2 2 2   2     2   2 2   2 2 2 1 10 2 0    47 1 1 1 0 1 3  1 510.0 1 1 2 1 2            2 2 2   2 2 2 2 2 2 2 2 2 2 2            2 2 2 2 2 1 1 2 2 2 2 2 2 2 2 2 2     2 2               12 1 2 1 2 2 1 1   1 1 1 2 1 1 1 2 2 2 2 2                       1 2 1 1 1                            2 2  5 2 2 2 2                                                       2 2          2 2 2                                      1 0 0 0 2            2 2 2 2 2 2 2 3423 30.09.2021 2 3423 2 3423 2 2 3423 2
  8 01.10.1945 30.12.2011 2 01.10.1945 2 66 30.12.2011 1   30.12.2011  0 1 30.12.2011 01.01.2012  2 03.01.2012   5  5 2 2 2 1 2 2 2 2 2 139 1.07  1.3   28  24   37  80 3.7 1.34 155 57  70  8.27 12.7  0.06     2 1 2 2 2 1 1 1 3 1 1 1 1 2 1 2 2 2 1 11 2 0    55 1 1 1 0 1 2  1 400.0 1 1 1 1 2            2 2 2   2 2 2 2 2 2 2 2 2 2 2            2 2 2 2 2 2 2 2 2 2 2 2 2 2 2 2 2     2 2                6 3 4 1 1 2 1 1   1 1 1 2 1 1 4 2 2 2 2 2                       1 2 1 1 5                  Cefuroxim 1 1  5 2 2 2 2                                                       2 2          2 2 2                                      1 0 0 0 2            2 2 2 2 2 2 1 1704 29.08.2016 2 1704 2 1704 2 2 1704 2
  9 02.11.1957 08.11.2012 2 02.11.1957 2 55 07.11.2012 1   07.11.2012  0 1 08.11.2012 10.11.2012  2 10.11.2012   3 13 2 2 2 2 2 2 2 2 2 143 0.71  0.5   67  99  579 422 4.2 0.98 336 88 198  5.97 13.8  0.88     2 2 2 2 2 1 1 1 2 1 1 2 2 1 1 2 2 2 1  6 2 0    44 1 1 1 0 1 1  1 450.0 2 1 1 2 2            2 2 2   2 2 2 2 2 2 2 2 2 2 2            1 1 2 2 2 2 2 2 2 2 2 2 2 2 2 2 2     2 2               18 2 3 1 1 2 1 2   2 2 1 2 1 1 6 2 2 2 2 2                       1 2 1 1 2               Levofloxacin 1 1  3 2 2 2 2                                                       2 2          2 2 2 10.12.2012 33  9.4  1.16 228 75 161 22 5 0 0 2            2 2 2 2 2 2 2 3116 20.05.2021 2 3116 2 3116 2 2 3116 2
 10 06.05.1954 27.11.2012 2 06.05.1954 2 58 25.11.2012 1   27.11.2012  2 1 25.11.2012 03.12.2012  8 21.12.2012  26 11 1 2 2 2 2 2 2 2 2 133 0.66  0.6   26  28   85  82 2.8 1.08 222 85  53  3.71  7.5  0.96     2 1 2 2 2 1 1 1 2 1 1 1 1 1 1 2 2 2 2  7 2 0    41 1 1 1 0 1 3  1 360.0 1 1 1 1 2            2 2 1 4 2 1 2 2 2 1 2 2 2 2 2            1 1 1 2 2 2 2 2 2 2 2 2 2 2 2 2 2     2 2                1 2 2 1 1 2 1 1   1 1 1 1 1 2 0 2 1 2 2 2                       1 2 1 1 3                   Imipenem 1 1  5 2 2 2 2                                                       2 1          1 1 1 28.11.2012  1  8.9  1.18         79  3 2 0 0 2            2 2 2 2 2 2 1  514 25.04.2014 1    2 1    1 2 1    1 2
 11 03.03.1962 09.04.2017 2 03.03.1962 2 55 03.04.2017 2 3 09.04.2017  6 1 03.04.2017 12.04.2017  9 12.04.2017   9 11 2 2 2 2 2 2 2 2 2 139 1.35 19.5 2061 874   15  32 3.6 1.54 111 33  33  6.99  7.2  0.91     2 1 2 1 1 1 1 1 2 2 2   1 1 2 1 2 2 3 25 1 3 60    3 1 3 4 1 3  3 110.0 1 2 1 1 1            2 2 1 4 2 1 2 1 2 2 2 2 2 2 2            1 1 1 1 2 1 2 2 2 2 2 2 2 2 2 1 2     2 3                6 2 2 1 2 2 1 1   1 1 1 2 1 1 1 2 2 2 2 2                       1 2 1 1 3       Eskalation Imi+Teico 2 2  3 1 1 2 2                                                       2 2          2 2 2                                      1 0 4 4 2            2 2 2 1 1 1 1    3 12.04.2017 2    3 2    3 2 2    3 1
 12 20.07.1938 14.05.2013 2 20.07.1938 2 74 14.05.2013 1   14.05.2013  0 1 14.05.2013 16.05.2013  2 23.05.2013   9  7 2 2 2 1 1 2 2 1 1 135 1.04  1.2   50  27  528 150 2.2 1.34 154 51 179  6.77  8.5  0.03  71 1 1 2 2 2 1 1 2     1 1 1 1 2 1 2 2 2 11 1 1 51    1 1 2 2 1 3  1 440.0 1 1 2 1 1            2 2 2   2 2 2 2 2 2 2 2 2 2 2            1 1 1 2 2 1 1 2 2 2 2 2 2 2 2 2 2     2 1 29.05.2013 15  2 2 3 1 2 2 1 1   1 1 1 2 1 1 1 2 2 2 2 2                       1 2 1 1 1                            2 2  5 1 2 2 1                                                       2 2          2 2 2 28.05.2013 14  7.9  1.42 181 67 172  3 2 0 0 2            2 2 2 2 2 1 1  342 21.04.2014 2  342 2  342 2 2  342 2
 13 25.04.1944 03.07.2013 2 25.04.1944 2 68 02.07.2013 1   03.07.2013  1 1 02.07.2013 05.07.2013  3 05.07.2013   3  8 2 1 1 2 2 2 2 2 2 160 2.80 15.8  502 148   15  36 2.2 1.37  49 17  47  9.30  7.5  1.14 152 2 1 1 1 2 1 1 1 2 1 1 2 1 1 1 2 2 2 3 30 1 3 71    3 2 3 4 1 3  3 138.0 1 1 1 1 1            2 2 1 6 2 1 2 2 2 2 1 2 2 2 2            1 1 1 2 2 2 2 2 2 2 2 2 2 2 2 2 2     2 3                3 2 1 1 2 1 1 1   1 1 1 2 1 1 1 2 2 2 2 2                       1 2 1 1 3                            1 1  3 1 1 2 2                                                       2 2          2 2 2                                      1 0 4 4 2            2 2 2 1 1 1 1    2 05.07.2013 2    2 2    2 2 2    2 1
 14 07.02.1965 20.08.2013 2 07.02.1965 2 48 20.08.2013 1   20.08.2013  0 1 20.08.2013 06.09.2013 17 10.09.2013  21  7 2 2 2 1 2 2 2 1 1 146 0.66  0.8   40  13  159  70 3.0 1.54 184 51 120  9.39  6.8  0.36  56 2 1 2 2 2 1 1 1 1 2 2   1 2 1 2 2 2 2 11 2 0    46 1 1 1 0 1 3  3 510.0 1 1 1 1 1            2 2 2   2 2 2 2 2 2 2 2 2 2 2            2 2 2 2 2 2 2 2 2 2 2 2 2 2 2 2 2     2 2                2 2 2 1 1 2 2 1   1 1 1 2 2 2 0 2 2 2 2 2                       1 2 1 1 3                            1 1 10 1 1 2 2                                                       2 1          1 1 1 21.08.2013  1  5.7  2.28  84 30  68  4 2 3 0 2            2 2 2 2 2 2 2 2697 07.01.2021 2 2697 1    1 1 1    1 2
 15 04.09.1967 10.06.2014 2 04.09.1967 2 46 20.05.2014 2 2 10.06.2014 21 1 20.05.2014 13.06.2014 24 13.06.2014  24  7 2 2 2 2 2 2 2 1 1 128 1.47 17.7  334  68   38     2.4 1.90  95     50 15.13  7.3        93 2 1 1 1 2 1 1 1 3 2 1 1 1 2 2 1 2 2 2 28 1 3 62    3 1 3 4 1 3  3 200.0 1 2 1 1 1            2 2 1 7 1 1 2 2 2 2 1 1 1 2 2 Daptomycin 1 2 1 2 1 1 2 2 2 2 2 1 2 2 2 2 2     2 1 09.06.2014     3 2 1 1 2 2 1 1   1 1 1 2 1 2 0 2 1 2 2 2                       1 2 1 1 5          Teico. Ceftazidim 4 1  4 1 1 2 2                                    Teico . Ceftazidim 2 1          1 1 1 11.06.2014  1  8.2  1.76  75     52  2 1 4 4 2            2 2 2 1 1 1 1    3 13.06.2014 1    2 1    1 2 1    1 1
 16 25.11.1985 11.07.2014 2 25.11.1985 1 29 29.06.2014 2 2 11.07.2014 12 1 29.06.2014 14.07.2014 15 14.07.2014  15  7 1 2 2 2 2 2 1 1 1 129 0.56 16.1  218  64  415     2.8 2.01 173     66 25.98  9.2       206 2 1 1 2 2 1 3 1 0 2 2   2 1 2 1 2 2 3 38 1 3 68    3 3 3 4 2 3  3  80.0 1 2 1 1 2            2 2 1 4 2 1 2 2 2 2 2 1 1 2 2            1 1 1 2 2 2 2 2 2 2 2 2 2 2 2 2 2     2 3                6 1 1 1 2 2 1 1 1 1 1 1 2 1 1 1 2 2 2 2 2                       1 2 1 1 3                            1 1  3 1 1 2 2                                                       2 2          2 2 2                                      1 0 4 4 2            2 2 2 1 1 1 1    3 14.07.2014 2    3 2    3 2 2    3 1
 17 30.06.1966 16.09.2014 2 30.06.1966 2 48 15.09.2014 1   15.09.2014  0 1 15.09.2014 17.09.2014  2 20.09.2014   5 11 1 2 2 1 2 2 2 1 1 143 0.61  1.9   73  89  274  88 3.1 1.37 147 57 124  7.53  7.2  0.18     2 2 2 2 2 2   2     2   2 1 2 2 2 1 1 12 2 0    43 1 1 1 0 1 1  1 460.0 1 1 1 1 1            2 2 1 5 2 2 2 2 2 2 2 2 2 2 2            2 2 2 2 2 2 2 2 2 2 2 2 2 2 2 2 2     2 2               12 2 4 1 2 2 2 1   1 1 1 2 1 1 4 2 2 2 2 2                       1 2 1 1 1                            1 1  6 2 2 2 2                                                       2 2          2 2 2                                     11 0 0 0 2            2 2 2 2 2 2 2 2439 20.05.2021 1    4 2 2439 2 1    4 2
 18 20.12.1950 26.03.2015 2 20.12.1950 2 64 03.03.2015 2 4 26.03.2015 23 1 24.03.2015 18.05.2015 55 18.05.2015  76 11 2 2 2 2 2 2 2 2 2 129 2.41  7.2   50  30   71 105 3.5 1.89  79 58  58  6.93  4.9  0.77     1 1 1 1 1 1 3 1 1 2 2   2 1 1 1 2 1 3 30 1 3 61    2 2 3 3 1 3  2 280.0 1 2 1 1 1            2 2 1 6 2 1 2 1 2 2 2 2 2 2 2            1 2 1 2 2 2 2 2 2 2 2 2 2 2 2 2 2     2 1 21.04.2015     2 2 2 1 2 2 1 1 5 1 1 1 2 1 1 1 2 2 2 2 2                       1 2 1 1 3                            1 1 10 1 1 2 2                                                       2 2          2 2 2                                      2 0 3 0 1 05.04.2015 2 1 1 2 2 2 1   10 05.04.2015 2   10 2   10 1 2   10 1
 19 14.07.1942 08.05.2015 1 14.07.1942 2 72 29.04.2015 2 5 08.05.2015  9 1 29.04.2015 12.05.2015 13 24.05.2015  25  6 1 2 1 1 1 2 2 2 2 151 1.51  0.8   69  46   96     2.3 1.42 294    208 10.64  8.6           2 1 1 2 2 2 1 2     2   2 1 2 2 2 2 2 14 1 2 57    1 1 1 0 1 3  3 112.0 2 2 1 1 1            2 2 1 4 2 1 2 1 2 2 2 2 2 2 2            2 2 1 2 2 2 2 2 2 2 2 2 2 2 2 2 2     2 3                4 3 5 1 1 2 2 1 2 1 1 1 2 1 2 0 2 1 2 2 2                       1 2 1 1 4                            1 1 21 1 1 2 2                                                       2 2          2 2 2                                      1 0 1 0 2            2 2 2 2 2 2 2  914 07.11.2017 1  914 2  914 1 1  914 2
 20 12.04.1953 20.09.2016 2 12.04.1953 2 63 19.09.2016 1   20.09.2016  1 1 19.09.2016 21.09.2016  2 22.09.2016   3 10 1 1 2 2 2 2 2 2 2 141 1.07  1.1   34  23   67 110 2.7 1.87 356 64 133  5.97 10.6  2.37     2 1 2 2 2 2   1 3 2 1 2 1 1 1 2 2 2 2 14 2 0    55 1 1 1 0 1 2  1 428.0 1 2 1 1 1            2 2 2   2 2 2 2 2 2 2 2 2 2 2            1 1 2 2 2 2 2 2 2 2 2 2 2 2 2 2 2     2 2               24 2 2 2 1 2 2 1 5 1 1 1 2 2 2 0 2 2 2 2 2                       1 2 1 1 1                            1 1  3 2 2 2 2                                                       2 2          2 2 2                                      1 0 0 0 2            2 2 2 2 2 2 1  526 28.02.2018 2  526 2  526 2 2  526 2
 21 02.08.1959 13.04.2017 2 02.08.1959 1 58 19.03.2017 2 5 13.04.2017 25 1 20.03.2017 20.04.2017 31 20.04.2017  32 11 1 2 2 2 2 2 2 2 2 135 0.82  4.8       67   34  64 1.9 2.17 138 21  10 28.63  9.3       382 2 2 2 2 2 2   1 1 2 2   2 2 1 2 2 2 3 21 1 2 40    1 1 1 0 2 3  3 326.0 1 1 2 1 1            2 2 1 6 1 1 2 2 2 2 1 1 1 2 2            1 2 2 2 2 1 1 2 2 2 2 2 2 2 2 1 2     2 3                4 2 2 2 2 2 2 1   1 1 1 2 1 1 1 2 2 2 2 2                       1 2 1 1 3                            4 1  3 1 1 2 1                                                       2 2          2 2                                        1 0 4 4 2            2 2 2 1 1 1 1    7 20.04.2017 1    3 2    7 2 1    3 1
 22 22.07.1940 12.07.2017 2 22.07.1940 2 76 12.07.2017 1   12.07.2017  0 1 12.07.2017 14.07.2017  2 14.07.2017   3  3 2 2 2 2 2 2 2 2 2 141 0.80  0.6   21  13   46 107 2.9 1.29 582 85  82  1.44  6.9  3.76     1 2 2 2 2 2   1 2 1 1 2 2 1 1 2 2 2 1  9 2 0    38 1 1 1 0 1 2  1 381.0 2 2 2 1 2            2 2 2   2 2 2 2 2 2 2 2 2 2 2            1 2 1 1 1 1 2 2 2 2 2 2 2 2 2 1 2     2 2                0 2 3 1 1 2 1 2   2 2 2 2 1 1 3 2 2 2 2 2                       1 2 1 1 1                            2 2  3 2 2 2 2                                                       2 2          2 2 2 04.10.2017 84  6.4  1.58 358 65 177  4 1 0 0 2            2 2 2 2 2 2 1  299 07.05.2018 1    6 2  299 2 1    6 2
 23 03.03.1973 15.09.2017 2 03.03.1973 2 44 15.09.2017 1   15.09.2017  0 1 15.09.2017 16.09.2017  1 16.09.2017   2  7 2 2 2 2 2 2 2 1 1 140 0.69  3.2   70  36   33 131 2.8 1.74 133 40 104  7.94  8.1  0.03     2 2 2 2 2 2   2     2   2 2 2 2 2 2 2 17 2 0    48 1 1 1 0 1 2  1 357.0 1 1 2 1 2            2 2 2   2 2 2 2 2 2 2 2 2 2 2            2 2 2 2 2 1 2 2 2 2 2 2 2 1 2 2 2     2 3                2 2 3 1 2 2 1 1   1 1 1 2 1 1 2 2 2 2 2 2                       2 1 1 1 1                            2 2  2 2 2 2 2                                                       2 2          2 2 2                                      1       3            2 3 3 3 3 3 2    1 16.09.2017 2    1 2    1 2 2    1 2
 24 13.02.1961 29.09.2017 1 13.02.1961 2 56 29.09.2017 1   29.09.2017  0 2                          29.09.2017   1 11 2 2 2 2 2 2 2 2 2 132 1.09  1.7   42  30   85 123 3.3 1.55        184 11.01  8.5           2 1 2 2 2 2   1 1 2 2   2 2 1 2 2 2 2 14 2 0    60 1 1 1 0 1 1  1 452.0 2 2 1 1 2            2 2 2   2 2 2 2 2 2 2 2 2 2 2            1 2 2 2 2 2 2 2 2 2 2 2 2 2 2 2 2     2 2               24 1 1 2 2 2 2 1 2 2 2 2 2 2 2 0 2 2 2 2 2                       2 1 2 2                              5 2  0 2 2 2 2                                                       2 2          2 2 2                                      1 0 0 0 2            2 2 2 2 2 2 2 1516 23.11.2021 2 1516 2 1516 2 2 1516 2
 25 08.01.1962 24.10.2017 2 08.01.1962 1 45 24.10.2017 1   24.10.2017  0 1 24.10.2017 25.10.2017  1 30.10.2017   7  7 2 2 2 2 2 2 2 1 1 142 0.93  1.9   50  23   71  58 4.0 1.23 254 68 182 17.86 10.1  0.50     2 2 2 2 2 2   1 1 2 1 2 2 1 1 2 2 2 1 11 2 0    51 1 1 1 0 1 1  1 381.0 2 1 1 1 1            2 2 2   2 2 2 2 2 2 2 2 2 2 2            1 2 2 2 2 2 2 2 2 2 2 2 2 2 2 2 2     2 2                1 1 3 1 1 1 2 1   1 1 1 2 1 2 0 2 2 1 2 2                       2 1 1 1 1                            1 1  7 2 2 2 2                                                       2 1          1 1 1 24.10.2017  0  7.2  1.31        146  3 2 0 0 2            2 2 2 2 2 2 2 1210 15.02.2021 2 1210 1    0 2 1    0 2
 26 21.03.1956 06.09.2019 2 21.03.1956 1 63 20.08.2019 2 4 06.09.2019 17 2                          08.10.2019  49  6 1 2 2 1 1 1 2 2 2 132 2.58  0.3       14  119  84 3.4 1.16 424 87 260  8.92  5.6  3.78     2 1 2 1 1 2   1 2 1 2   2 2 1 1 2 1 2 17 1 1 45    1 2 1 0 1 2  1 333.0 1 1 1 1 1            2 2 1 6 2 1 2 2 2 2 1 2 2 2 2            1 2 1 1 2 1 2 2 2 2 2 2 2 2 2 1 2     2 2                3 2 3 1 2 2 2 1   1 1 1 2 1 1 2 2 2 2 2 2                       1 2 1 1 2                            2 2  8 1 2 2 2                                  Imipenem sequentiell 2 2          2 2 2                                      1 0 1 0 2            2 2 2 2 2 1 1  130 14.01.2020 1    5 2  130 1 1    5 2
 27 25.04.1954 20.01.2020 2 25.04.1954 2 65 09.01.2020 2 4 20.01.2020 12 1 20.01.2020 07.02.2020 18 20.02.2020  43 11 2 2 2 2 2 2 2 1 2 143 2.09  2.7  100  32   65  80 2.4 2.50  91 11  78 10.41  5.9  2.42 172 2 1 2 1 1 2   1 0 2 2   1 2 1 1 1 1 3 28 1 3 64    1 2 2 2 3 3  2 286.0 1 1 1 1 1            2 2 2   1 2 2 2 2 2 2 2 2 2 2            1 2 1 1 2 1 1 2 2 2 2 2 2 2 2 2 2     2 1 04.02.2020 27  1 1 2 2 1 2 1 1   1 2 1 2 1 1 2 2 1 2 2 2                       1 2 1 1 3                            4 1  5 2 2 2 2                                                       3 1          1 1 1 21.01.2020  1  7.1  2.12 105 25  70  2 1 3 0 1 25.01.2020 1 1 1 2 2 2 1    5 25.01.2020 1    1 1    1 1 1    1 1
 28 08.11.1966 25.04.2020 2 08.11.1966 2 53 25.04.2020 1   25.04.2020  0 2                          26.04.2020   2  7 2 2 2 2 2 2 2 1 1 136 0.89  1.2       36  147     3.0 1.10         80  3.95  7.7  0.25     2 1 2 2 2 2   2     2   2 2 2 2 2 2 2  8 2 0    41 1 1 2 1 1 1  1 476.0 2 2 1 1 1            2 2 2   2 2 2 2 2 2 2 2 2 2 2            2 2 2 2 2 2 2 2 2 2 2 2 2 2 2 2 2     2 2                2 3 2 1 1 2 2 1   1 1 1 2 1 1 2 2 1 2 2 2                       2 1 1 1 1                            1 1  2 2 2 2 2                                                     2 2 2          2 2 2 30.06.2020 66  7.8  1.49         62  2 1 0 0 2            2 2 2 2 2 2 2  385 15.05.2021 2  385 2  385 2 2  385 2
 29 21.12.1982 03.07.2020 2 21.12.1982 2 37 03.07.2020 1   03.07.2020  0 1 03.07.2020 14.07.2020 17 14.07.2020  17  7 2 2 2 2 2 2 2 1 1 144 0.46  0.9   63  21  104  70 2.4 1.36 202 62 120 10.66  6.7  4.88  89 2 2 1 2 1 1 1 1 2 1 2   2 2 2 1 2 2 2 10 1 2 46    1 1 2 1 1 3  3 150.0 1 1 1 1 1            2 2 1 4 1 2 2 2 2 2 2 2 2 2 2            1 1 1 1 2 1 1 2 2 2 2 2 2 2 2 2 2     2 1 14.07.2020 12  1 2 3 1 1 2 1 1   1 1 1 2 1 2 0 2 1 2 2 2                       1 2 1 1 3                            4 1  8 1 1 2 2                                                       2 1          1 2 2                                      2 0 2 0 2            2 2 3 2 2 2 2  405 12.08.2021 2  405 2  405 1 2  405 2
 30 26.09.1971 10.06.2020 2 26.09.1971 1 48 10.06.2020 1   10.06.2020  0 1 10.06.2020 04.07.2020 24 04.07.2020  24  7 2 2 2 1 2 2 2 1 1 140 2.36  5.6 1070 252  141 129 1.8 2.90 169 11  24 50.64  6.8  7.90 101 2 1 1 1 1 2   1 1 2 2   2 2 2 1 2 2 3 33 1 3 77    1 3 3 3 3 3  3 232.0 1 1 1 1 1            2 2 2   2 2 2 2 2 2 2 2 2 2 2            1 2 1 2 2 1 2 2 2 2 2 2 2 2 2 1 2     2 3                3 2 3 1 1 2 1 1   1 1 1 2 1 1 2 2 2 2 2 2                       1 2 1 1 1                            4 1  2 1 1 2 2                                    Imipenem eskaliert 2 1          1 1 2 22.06.2020 12  6.7  1.46         54  3 1 3 4 2            2 2 2 2 1 1 1   24 04.07.2020 2   24 2   24 1 2   24 1
 31 06.11.1980 22.06.2020 2 06.11.1980 2 39 22.06.2020 1   22.06.2020  0 1 22.06.2020 04.07.2020 12 04.07.2020  12  7 2 2 2 2 2 2 2 1 1 144 1.20 12.3  365 102  119 105 1.8 2.42 104 22 250 16.03  5.0  1.98 197 2 1 2 1 2 1 1 1 1 1 2   1 2 1 1 2 2 3 28 1 3 56    3 1 3 3 2 3  1 303.0 1 1 1 1 1            2 2 1 3 2 2 2 2 2 2 2 2 2 2 2            2 2 2 2 2 1 2 2 2 2 2 2 2 2 2 1 2     2 3                1 2 3 2 2 2 1 1   1 1 1 2 1 2 0 2 2 2 1 2                       1 2 1 1 1                            4 1  3 1 1 2 2                          Imipenem und Caspo eskaliert 2 1          1 1 1 23.06.2020  1  7.1  1.82        162  4 3 3 4 2            2 2 2 2 1 1 1   12 04.07.2020 1    3 1    1 1 1    1 1
 32 10.10.1956 07.07.2020 2 10.10.1956 1 64 24.06.2020 2 4 07.07.2020 14 1 07.07.2020 14.07.2020  8 05.11.2020 134  2 2 2 2 2 2 2 2 2 2 145 1.05  6.2   23  14    6  46 3.8 3.41  35 12  57  6.57  4.7  1.40 256 2 1 1 1 2 2   1 2 2 2   2 2 1 2 2 2 3 28 1 3 67    2 1 3 3 3 3  3 181.0 1 1 1 1 1            2 2 2   2 1 2 2 2 2 1 2 2 2 2            1 2 1 2 2 2 2 2 2 2 2 2 2 2 2 2 2     2 3                1 2 3 1 2 2 1 1   1 2 1 2 1 1 2 2 2 2 2 2                       1 2 1 1 1                            1 1  3 1 1 2 2                   Imi.Teico. Caspo eskaliert bei ACLF 2 1          1 2 2                                      3 0 3 0 1 19.07.2020 2 1 1 2 2 2 1   12 19.07.2020 2   12 2   12 1 2   12 1
 33 21.11.1978 28.07.2020 2 21.11.1978 2 41 23.07.2020 2 2 28.07.2020  6 1 24.07.2020 30.07.2020  7 21.08.2020  30  7 2 2 2 2 2 2 2 1 1 143 1.60 26.9   75  17   78  65 3.2 2.06 101 28  71 20.75  5.3  2.92 122 2 1 2 1 2 1 1 1 2 1 1 1 1 1 1 1 2 2 3 31 1 1 52    3 1 2 1 2 2  1 552.0 1 1 1 1 1            2 2 1 6 2 1 2 2 2 2 2 1 1 2 2            1 1 1 1 2 1 1 2 2 2 2 2 2 2 2 2 2     2 1 28.07.2020  5  2 2 3 1 2 2 1 1   1 1 1 2 1 1 2 2 2 2 2 2                       1 2 1 1 3                            4 1 14 1 1 2 2                                                       2 2          1 2 2                                      2 0 3 0 2            2 2 3 2 2 2 2  484 24.11.2021 1    0 2  484 1 1    0 2
 34 05.08.1952 29.07.2020 2 05.08.1952 2 67 29.07.2020 1   29.07.2020  0 1 29.07.2020 18.08.2020 21 18.08.2020  21  7 1 2 1 1 2 2 2 1 1 150 1.12  1.3  143 288  386     2.8 1.30  58 53  64  4.12  8.1  6.25  90 2 1 2 2 2 2   1 2 2 1 2 2 1 2 2 2 2 2 11 1 3 55    1 1 2 2 1 3  3 155.0 1 1 1 1 1            2 2 2   2 2 2 2 2 2 2 2 2 2 2            2 2 2 2 2 1 2 2 2 2 2 2 2 2 2 1 2     2 3                2 3 3 1 2 2 1 1   1 1 1 2 1 1 5 2 2 2 2 2                       1 2 1 1 1                            2 2  5 1 2 2 2 Tazobac ab Tag 6 eskaliert. Vanco ab Tag 10 eskaliert 2 2          1 2 2                                      2 0 3 1 2            2 2 3 2 2 3 2   48 15.09.2020 1    5 2   48 1 1    5 2
 35 05.06.1968 29.11.2018 2 05.06.1968 2 50 29.11.2018 1   29.11.2018  0 1 29.11.2018 10.12.2018 12 22.12.2018  24  7 2 2 2 2 2 2 2 1 1 133 4.80  1.8  196 117  100 124 3.1 2.24 217 54 125 12.30  7.9 13.28  66 1 1 2 1 1 1 1 1 2 1 1 2 1 1 1 1 2 1 3 31 1 3 65    1 3 3 3 2 3  3 133.0 1 1 1 1 1            2 2 1 4 2 2 2 2 2 2 2 2 2 2 2            1 1 1 1 2 1 2 1 2 2 2 2 2 2 2 2 2 Oxa 2 3                2 2 2 1 1 2 2 1   1 1 1 2 1 1 2 2 1 2 2 2                       1 2 1 1 1                            2 2  1 1 2 2 2                                      Imipenemab Tag 2 2 2          1 1 2 18.12.2018 19  7.4  1.17         57  3 2 3 4 2            2 2 2 2 1 1 1   23 22.12.2018 1    2 2   23 1 1    2 1
 36 15.09.1957 15.09.2018 3 15.09.1957 1 61 15.09.2018 1   15.09.2018  0 1 15.09.2018 17.09.2018  3 19.09.2018   5 11 2 2 2 2 2 2 2 2 2 136 0.79  1.0   42  28   31     4.5 1.39 181 70 152  8.98  7.9  0.14     2 2 2 2 2 2   1 2 2 2   2 2 1 2 2 2 1 10 2 0    54 1 1 1 0 1 1  1 550.0 2 1 1 1 1            2 2 2   2 2 2 2 2 2 2 2 2 2 2            2 2 2 2 2 1 1 2 2 2 2 2 2 2 2 2 2     2 2                1 2 2 1 1 2 1 1   1 1 1 2 1 2 0 2 1 2 2 2                       1 2 1 1 1                            2 2  5 2 2 2 2                                                       2 2          2 2 2                                      1 0 2 2 2            2 2 2 2 2 2 2 1187 15.12.2021 2 1187 2 1187 1 2 1187 2
 37 30.05.1970 10.10.2018 2 30.05.1970 2 48 08.10.2018 2 6 10.10.2018  3 1 10.10.2018 11.10.2018  2 23.10.2018  16 11 1 2 2 2 2 2 2 2 2 129 1.31  0.9   36  40   27     2.6 1.62 199 54  55 10.42  6.5  1.09     2 1 2 2 2 2   1 2 2 1 2 2 1 1 1 2 1 2 14 2 0    61 1 1 1 0 1 1  1 357.0 2 1 1 1 1            2 2 2   2 2 2 2 2 2 2 2 2 2 2            1 2 1 2 2 2 2 2 2 2 2 2 2 2 2 2 2     2 2                2 2 3 1 2 2 2 1   1 1 1 2 1 1 3 2 2 2 2 2                       1 2 1 1 1                            1 1  6 2 2 2 2                             Caspo bei Soor�sophagitis 1 2          2 2 2                                      1 0 0 0 2            2 2 2 2 2 2 2 1058 02.09.2021 2 1058 2 1058 2 2 1058 2
 38 28.04.1978 06.09.2018 2 28.04.1978 2 40 06.09.2018 1   06.09.2018  0 1 06.09.2018 18.09.2018 13 29.08.2018  24  7 2 2 2 2 2 2 2 1 1 129 0.71 10.9       17  525     2.0 1.71 125 34  46  3.86  6.3  1.07     2 1 1 2 2 2   1 2 2 2   2 1 2 2 2 2 3 22 1 1 38    2 1 2 2 1 3  1 376.0 1 1 1 1 1            2 2 1 4 2 2 2 2 2 2 2 2 2 2 2            1 2 2 2 2 2 2 2 2 2 2 2 2 2 2 2 2     2 1 13.09.2018  6  1 2 2 1 2 2 1 1   1 1 1 2 1 1 2 2 2 2 2 2                       1 2 1 1 4                            1 1 18 2 2 2 2                                                       2 1          1 1 1 13.09.2018  7  6.3  1.63 208 28  82  2 1 1 0 2            2 2 2 2 2 2 1  741 16.09.2020 1    7 1    7 1 1    1 2
 39 15.05.1964 27.08.2018 2 15.05.1964 2 54 27.08.2018 1   27.08.2018  0 1 27.08.2018 30.08.2018  4 07.09.2018  12  7 2 2 2 2 2 2 2 1 1 135 0.82  1.8   60  21  200     3.0 1.78 194 30  79  7.04  5.2  0.39     2 1 2 2 2 1 1 1 2 1 2   1 2 1 1 2 2 3 15 2 0    54 1 1 2 1 1 2  1 333.0 1 1 1 1 1            2 2 2   2 2 2 2 2 2 2 2 2 2 2            1 1 1 2 2 2 2 2 2 2 2 2 2 2 2 2 2     2 1 04.09.2018  8  1 2 2 1 2 2 1 1   1 1 1 2 1 1 1 2 2 2 2 2                       1 2 1 1 1                            1 1  8 2 2 2 2                                                       1 2          2 2 2                                      1 0 0 0 2            2 2 2 2 2 2 2   49 15.10.2018 2   49 2   49 2 2   49 2
 40 16.05.1953 24.06.2018 2 16.05.1953 1 65 24.08.2018 1   24.06.2018  0 1 25.06.2018 28.06.2018  4 30.06.2018   6  7 2 2 2 2 2 2 2 1 1 136 1.86  3.1   44  25   55  68 2.9 1.74 240 28 111  7.11  9.7 13.30  93 2 1 2 1 1 1 2 1 2 1 2   2 1 1 1 2 1 3 23 2 0    62 1 1 2 1 1 1  1 381.0 2 1 1 1 1            2 2 1 6 2 2 2 2 2 2 2 2 2 2 2            1 2 1 2 2 1 2 2 2 2 2 2 2 2 2 1 2     2 2                1 3 3 1 2 2 1 1 4 1 1 1 2 1 1 3 2 2 2 1 2                       1 2 1 1 1                            2 2  5 2 2 2 2                                                       1 2          2 2 2                                      1 0 0 0 2            2 2 2 2 2 2 1  480 17.10.2019 1    1 2  480 2 1    1 2
 41 20.07.1950 01.06.2018 2 20.07.1950 2 67 31.05.2018 1   31.05.2018  0 1 01.06.2018 03.06.2018  3 05.06.2018   7  7 2 1 2 1 1 2 2 1 1 131 0.54  0.4   32  19   85     3.3 1.13 245 62  84  5.54  8.9  0.16     2 2 2 2 2 2   1 2 2 1 2 2 1 2 2 2 2 1  8 2 0    48 1 1 1 0 1 1  1 309.0 2 1 1 1 2            2 2 2   2 2 2 2 2 2 2 2 2 2 2            1 2 1 2 2 1 1 2 2 2 2 2 2 2 2 2 2     2 2                1 2 3 1 2 2 1 1   1 1 1 2 1 1 3 2 2 2 2 2                       1 2 1 1 1                            2 2  5 2 2 2 2                                                       2 2          2 2 2                                      1 0 0 0 2            2 2 2 2 2 2 2  707 07.05.2020 2  707 2  707 2 2  707 2
 42 10.02.1972 23.05.2018 2 10.02.1972 2 46 22.05.2018 1   22.05.2018  0 1 23.05.2018 24.05.2018  2 24.05.2018   3  7 1 2 2 2 2 2 2 1 1 135 0.54  2.2  180  73 1018     3.0 1.51         71  7.70 10.8  2.27     2 2 2 2 2 1 1 1 2 2 2 2 2 2 1 2 2 2 2 14 2 0    47 1 1 1 0 1 1  1 429.0 2 1 1 1 1            2 2 2   2 2 2 2 2 2 2 2 2 2 2            2 2 2 2 2 2 2 2 2 2 2 2 2 2 2 2 2     2 3                8 2 2 1 2 2 2 1   1 1 1 2 1 1 2 2 2 2 2 2                       1 2 1 1 1                            1 1  3 2 2 2 2                                                       2 2          2 2 2                                      1 0 0 0 2            2 2 2 2 3 3 2   10 01.06.2018 2   10 2   10 2 2   10 2
 43 24.09.1943 23.04.2018 2 24.09.1943 2 64 23.04.2018 1   23.04.2018  0 1 24.04.2018 25.04.2018  2 22.05.2018  30 10 2 2 2 2 2 2 1 1 2 144 1.15  1.0   34  24   46     3.7 1.41         14  1.16  7.7  0.62  85 2 1 2 2 2 2   1 2 2 1 2 2 1 2 2 2 2 1 12 2 0    35 1 1 1 0 1 1  1 455.0 1 1 1 1 1            2 2 2   2 2 2 2 2 2 2 2 2 2 2            1 2 2 2 2 1 1 2 2 2 2 2 2 2 2 2 2     2 3               10 2 3 2 2 2 2 1   1 1 1 2 1 1 1 2 2 2 2 2                       1 2 1 1 1                            2 2  5 2 2 2 2                                                       2 2          2 2 2                                      1 0 0 0 2            2 2 2 2 2 1 2   53 15.06.2018 2   53 2   53 2 2   53 2
 44 10.09.1963 28.01.2018 2 10.09.1963 2 54 23.01.2018 1   23.01.2018  0 1 23.01.2018 08.02.2018 17 14.02.2018  23  7 1 2 2 2 2 2 2 1 1 145 0.98  2.4  170  29  198     1.8 3.06 122 25  64  6.38  6.0  0.39     2 1 2 2 2 2   2   2 2   2 2 2 2 2 2 3 22 1 3 59    1 1 3 3 3 3  3 238.0 1 1 1 1 1            2 2 2   2 2 2 2 2 2 2 2 2 2 2            2 2 2 2 2 2 2 2 2 2 2 2 2 2 2 2 2     2 1 06.02.2018 15  1 2 3 1 2 2 1 1   1 2 1 2 1 1 3 2 2 2 2 2                       1 2 1 2                              5 2  0 2 2 2 2                                                       2 2          2 2 2                                      1 0 1 0 2            2 2 2 2 2 3 2   37 01.03.2018 2   37 2   37 1 2   37 2
 45 19.03.1952 14.01.2018 2 19.03.1952 2 65 28.12.2017 2 2 14.01.2018 18 1 28.12.2018 15.01.2018 19 15.01.2018  19  7 2 2 2 2 2 2 2 1 1 132 3.04 22.3 5863 877   38     2.0 1.66 100 20  27  6.11  4.8  1.06     1 1 1 1 1 1 1 1 2 2 1 2 1 1 1 1 2 1 3 37 1 3 70    3 3 3 3 1 3  3 254.0 1 1 1 1 1            2 2 1 6 2 1 1 2 2 2 2 1 1 2 2            1 1 1 1 2 1 2 2 2 2 2 2 2 2 2 1 2     2 3                2 2 2 1 2 2 2 1   1 1 1 1 1 1 2 2 2 2 2 2                       1 2 1 1 3                            4 1  2 1 1 2 2                                                       2 2          2 2 3                                      1   4 4 2            2 2 2 1 1 1 1   32 15.02.2018 2   32 2   32 2 2   32 1
 46 07.02.1970 23.11.2017 2 07.02.1970 2 47 22.11.2017 1   23.11.2017  0 1 23.11.2017 24.11.2017  2 30.11.2017   9 11 2 2 2 2 2 2 2 1 1 131 0.51  1.8  323 158  725 155 2.9 1.67         77  7.23 11.3 11.86     2 1 2 2 2 2   2     2     2     2 2 2 14 2 0    50 1 1 2 2 1 1  2 261.0 2 1 1 1 1            2 2 1 5 2 2 2 2 2 2 2 2 2 2 2            1 2 1 1 2 1 1 2 2 2 2 2 2 2 2 2 2     2 2               12 2 3 1 2 2 2 1   1 1 1 2 1 2 3 2 2 2 2 2                       1 2 1 1 1                            2 2  7 2 2 2 2                                                       2 2          2 2 2                                      1 0 0 0 2            2 2 2 2 2 2 2 1124 21.12.2020 2 1124 2 1124 2 2 1124 2
 47 08.05.1970 16.11.2017 2 08.05.1970 1 47 09.11.2017 2 4 16.11.2017  8 1 16.11.2017 22.11.2017  7 23.11.2017  15  7 2 2 2 2 2 2 2 1 1 137 0.61  1.5  136  31  688 216 1.9 1.16 278 63 216 12.94  8.5  2.67     2 1 2 2 2 1 2 1 1 2 2   2 2 1 2 2 2 2 10 2 0    47 1 1 1 0 1 1  1 381.0 2 1 1 1 1            2 2 2   2 2 2 2 2 2 2 2 2 2 2            2 2 2 2 2 1 1 2 2 2 2 2 2 2 2 1 2     2 2                3 2 2 1 2 2 2 1 2 1 1 1 2 1 1 1 2 2 2 1 2                       2 1 1 1 1                            2 2  4 2 2 2 2                                                       1 2          2 2 2                                      1 0 0 0 2            2 2 2 2 2 2 2  113 09.03.2018 2  113 2  113 2 2  113 2
 48 05.02.1951 29.10.2017 2 05.02.1951 1 66 28.10.2017 1   29.10.2017  0 1 28.10.2017 08.11.2017 12 15.11.2017  19  7 2 2 2 2 2 2 2 1 1 137 0.56  1.3   39  23  166  78 2.1 1.48 215 50 102 12.97  6.9  2.46     2 1 2 2 2 2   2   2 2   2 2 2 2 2 2 2 12 2 0    57 1 1 2 1 1 1  1 524.0 1 2 1 1 1            2 2 1 3 2 2 2 2 2 2 2 2 2 2 2            2 2 2 2 2 2 2 2 2 2 2 2 2 2 2 2 2     2 1 07.11.2017  8  6 1 1 2 2 2 2 1 2 1 1 1 2 1 2 2 2 2 2 2 1                       1 2 1 1 1                            1 1  7 1 2 2 1                                                       1 2          2 2 2                                      1 0 0 0 2            2 2 2 2 2 2 2 1234 16.03.2021 2 1234 2 1234 2 2 1234 2
 49 27.04.1955 07.10.2017 2 27.04.1955 2 62 07.10.2017 1   07.10.2017  0 1 07.10.2017 08.10.2017  2 10.10.2017   4  5 2 2 2 1 2 2 2 2 2 140 0.72  0.7   22  12   70     3.4 1.72         90 13.09  7.0  0.40     2 1 2 2 2 1 1 1 2 2 1 2 1 1 1 1 1 2 2 13 2 0    58 1 1 1 0 1 1  1 571.0 2 1 1 1 2            2 2 2   2 2 2 2 2 2 2 2 2 2 2            1 2 2 2 2 2 2 2 2 2 2 2 2 2 2 2 2     2 1 09.11.2017 33  2 2 4 1 2 2 1 1   1 1 1 2 1 1 2 2 2 2 2 2                       2 1 1 1 1                            1 1  4 2 2 2 2                                                       2 2          2 2 2                                      1 0 0 0 2            2 2 2 2 2 2 1  654 23.07.2019 2  654 2  654 2 2  654 2
 50 03.01.1964 11.09.2017 2 03.01.1964 2 53 11.09.2017 1   11.09.2017  0 1 11.09.2017 14.09.2017  4 14.09.2017   4  7 2 2 2 1 2 2 2 1 1 138 0.54  0.8   64  34  404  99 3.0 1.42 250 42  76  8.23 11.7  0.44     2 2 2 2 2 1 2 1 1 2 2 2 1 2 2 2 2 2 1 10 2 0    47 1 1 1 0 1 1  1 348.0 2 1 1 1 1            2 2 2   2 2 2 2 2 2 2 2 2 2 2            2 2 2 2 2 1 1 2 2 2 2 2 2 2 2 2 2     2 2                2 1 2 1 1 2 1 1 4 1 1 1 2 1 2 0 2 1 2 2 2                       1 2 1 1 1                            2 2  4 2 2 2 2                                                       2 2          2 2 2                                      1 0 0 0 2            2 2 2 2 2 2 2  868 27.01.2020 2  868 2  868 2 2  868 2
 51 06.03.1967 22.08.2017 2 06.03.1967 2 50 17.08.2017 2 2 22.08.2017  6 1 17.08.2017 24.08.2017  8 24.08.2017   8  7 1 1 2 2 2 2 2 1 1 128 5.73  3.4   67  52   26 163 1.7 4.05 180 10  63 17.79  8.9  8.35     2 1 2 1 1 2   1 3 2 1 2 2 1 1 1 2 1 3 40 1 3 64    1 3 3 3 3 3  1 419.0 1 1 1 1 1            2 2 1 6 1 1 2 2 2 2 2 1 1 2 2            1 2 1 2 2 2 2 2 2 2 2 2 2 2 2 2 2     2 1 22.08.2017  5  1 2 2 1 2 2 2 1   1 1 1 2 1 1 2 2 2 2 2 2                       1 2 1 1 3                            1 1  3 1 1 2 2                                                       2 1          1 1 1 24.08.2017  2  6.0  4.17  35 44  28  2 1 4 4 2            2 2 2 1 1 1 1    2 24.08.2017 1    0 1    2 2 1    0 1
 52 09.01.1950 08.08.2017 2 09.01.1950 2 67 07.08.2017 2 2 08.08.2017  2 1 08.08.2017 10.08.2017  3 26.08.2017  19  7 2 1 2 2 2 2 2 1 1 125 3.54  1.7   48  68  166 151 2.4 1.63 218 43 168 14.52  6.4  5.05     1 1 2 1 1 2   1 3 2 1 2 2 1 2 1 2 1 2 26 1 1 53    1 3 2 2 1 1  1 419.0 2 2 1 1 1            2 2 1 3 2 1 2 2 2 1 2 2 2 2 2            1 2 2 2 2 2 2 2 2 2 2 2 2 2 2 2 2     2 1 05.09.2017     2 3 4 1 1 2 1 1   1 1 1 2 1 2 0 2 1 2 2 2                       1 2 1 1 1                            1 1  6 2 2 2 2                                                       2 2          2 2 2                                      1 0 0 0 2            2 2 2 2 2 2 2   80 27.10.2017 2   80 2   80 2 2   80 2
 53 30.10.1953 06.07.2017 2 30.10.1953 2 64 06.07.2017 1   06.07.2017  0 1 06.07.2017 07.07.2017  2 12.07.2017   7 11 2 2 2 2 2 2 2 1 2 142 0.64  1.5  112  78  307 128 2.4 1.45 135 35  89  7.53 11.5  0.12     2 2 2 2 2 2   2   2 2 2 2 2 2 2 2 2 1 12 2 0    49 1 1 1 0 1 1  1 552.0 2 1 1 1 1            2 2 2   2 2 2 2 2 2 2 2 2 2 2            2 2 2 2 2 2 2 2 2 2 2 2 2 2 2 2 2     2 3                1 2 3 1 1 2 1 1   1 1 1 2 1 2 0 2 1 2 2 2                       1 2 1 1 1                            1 1  6 2 2 2 2                                                       2 2          2 2 2                                      1 0 0 0 2            2 3 3 2 3 3 2    6 12.07.2017 2    6 2    6 2 2    6 2
 54 09.03.1953 18.05.2017 1 09.03.1953 2 65 05.05.2018 2 2 18.05.2017 14 1 05.05.2017 30.04.2017 26 30.04.2017  26  7 1 1 2 1 2 2 2 1 1 144 3.95  6.3   37  14   71  82 3.4 1.71 112 46  49 14.14  8.3  3.20     2 1 1 1 1 1 1 1 2 2 1 1 1 1 1 1 2 2 3 33 1 3 72    2 3 3 3 1 3  3  95.0 1 1 1 1 1            2 2 1 4 2 1 1 2 2 2 2 1 1 2 2            1 2 2 2 2 2 2 2 2 2 2 2 2 2 2 2 2     2 1 18.05.2017 14  3 3 3 2 2 2 2 1   1 1 1 2 1 1 2 2 2 2 2 2                       1 2 1 1 3                            1 1 12 1 1 2 2                                                       2 2          1 1 2 28.05.2017 10  7.1  2.07 129 26  34  2 1 3 4 2            2 2 2 2 1 1 1   12 30.05.2017 1    0 1   10 1 1    0 1
 55 02.04.1957 03.10.2015 2 02.04.1957 2 58 22.09.2015 2 4 03.10.2015 12 1 03.10.2015 04.10.2015  2 04.10.2015  13  1 2 2 2 2 2 2 2 2 2 134 1.14  4.6   87  62   92 108 0.9 2.18 111 24  66 13.70  7.3  0.12     1 1 2 2 2 2   1 2 2 1 1 2 1 1 1 2 2 3 23 1 3 63    1 1 3 3 2 3  3  97.0 1 1 1 1 1            2 2 2   2 2 2 2 2 2 2 2 2 2 2            1 2 2 2 2 2 2 2 2 2 2 2 2 2 2 2 2     2 3                2 2 1 1 2 2 1 1   1 1 1 2 1 1 1 2 2 2 2 2                       2 1 1 1 1                            1 1  2 2 2 2 2                                                       2 2          2 2 2                                      1 0 4 4 2            2 2 2 1 1 1 1    1 04.10.2015 2    1 2    1 2 2    1 1
 56 16.11.1968 21.07.2015 2 16.11.1968 2 46 17.07.2015 2 2 21.07.2015  5 1 17.07.2015 01.08.2015 16 01.08.2015  16 11 2 2 2 2 2 2 2 1 2 125 5.62  5.4  767  92   30     1.8 1.31  85 36  60 13.83  8.6  1.96     2 1 1 1 2 2   2   2 1 1 2 1 2 2 2 2 3 29 1 3 61    1 3 3 3 1 3  3 351.0 1 1 1 1 1            2 2 1 4 2 1 2 2 2 2 2 1 1 2 2            1 2 2 2 2 2 2 2 2 2 2 2 2 2 2 2 2     2 1 28.07.2015 11  1 4 3 1 2 2 1 1   1 1 1 2 1 1 3 2 2 2 2 2                       1 2 1 1 3                            1 1 11 1 1 2 2                                                       2 1          1 1 1 23.07.2015  2  5.6  1.92  53 36  59  3 2 3 4 2            2 2 2 2 1 1 1   11 01.08.2015 1    1 1    2 1 1    1 1
 57 01.09.1956 06.07.2015 2 01.09.1956 2 60 06.07.2015 1   06.07.2015  0 1 06.05.2015 07.05.2015  2 10.07.2015   5 11 1 2 2 2 2 2 2 2 2 138 1.11  2.3   92  54  222 111 2.5 1.72 159 59  78  9.29  6.4  0.58     2 2 2 2 2 1 1 1 2 1 1 2 1 1 1 2 2 2 2 17 2 0    59 1 1 1 0 1 1  1 400.0 2 1 1 1 1            2 2 2   2 2 2 2 2 2 2 2 2 2 2            2 2 2 2 2 2 2 2 2 2 2 2 2 2 2 2 2     2 2                4 1 2 1 2 2 1 1   1 1 1 2 1 1 2 2 2 2 2 2                       1 2 1 1 1                            1 1  5 2 2 2 2                                                       2 2          2 2 2                                      1 0 0 0 2            2 2 2 2 2 2 2 1205 23.10.2018 2 1205 2 1205 2 2 1205 2
 58 28.05.1959 15.07.2015 1 28.05.1959 2 66 13.07.2015 2 6 15.07.2015  3 1 15.07.2015 20.07.2015  6 24.07.2015  13 11 2 2 2 1 2 2 2 2 2 132 1.16  2.4   84  51  143 117 2.3 1.42 192 37 140 10.07  9.5  0.61     2 1 2 2 2 1 1 1 2 2 2   1 1 2 2 2 2 2 15 2 0    61 1 1 1 0 1 1  1 318.0 2 1 1 1 1            2 2 2   2 2 2 2 2 2 2 2 2 2 2            1 2 2 2 2 2 2 2 2 2 2 2 2 2 2 2 2     2 1 15.07.2015  3  2 2 1 1 2 2 1 1   1 1 1 2 1 1 1 2 2 2 2 2                       1 2 1 1 1                            1 1  6 2 2 2 2                                                       2 2          2 2 2                                      1 0 0 0 1 12.05.2016 2 2 1 2 2 2 1  302 12.05.2016 2  302 2  302 2 2  302 2
 59 07.06.1947 22.04.2015 2 07.06.1947 2 67 22.04.2015 1   22.04.2015  0 1 22.04.2015 24.04.2015  3 27.04.2015   6 13 1 2 2 1 2 1 2 2 2 139 0.60  2.3   63  62  268 158 3.9 1.44 154 54  50  3.30 12.3  0.90     1 1 2 2 2 2   2     1 2 2 1 2 2 2 2 2 14 2 0    44 1 1 1 0 1 1  2 257.0 2 1 2 2 2            2 2 2   2 2 2 2 2 2 2 2 2 2 2            1 2 2 2 2 2 2 2 2 2 2 2 2 2 2 2 2     2 2                1 3 2 1 1 2 1 1   1 1 1 2 1 2 0 2 1 2 2 2                       2 1 1 1 1                            1 1  6 2 2 2 2                                                       2 2          2 2 2                                      1 0 0 0 2            2 2 2 2 2 2 2 1273 16.10.2018 2 1273 2 1273 2 2 1273 2
 60 05.03.1949 02.04.2015 1 05.03.1949 1 68 02.04.2015 1   02.04.2015  0 1 02.04.2015 04.04.2015  3 07.04.2015   6 11 2 2 2 2 2 2 2 2 2 138 0.50  0.2   53  26  166  77 2.2 1.50 164 59 208  8.55  4.5  0.86     1 1 2 2 2 1 1 1 2 1 1 2 1 1 1 2 2 2 2 11 2 0    53 1 1 1 0 1 1  1 443.0 2 1 1 1 1            2 2 2   2 2 2 2 2 2 2 2 2 2 2            1 2 1 2 2 1 2 2 2 2 2 2 2 2 2 1 2     2 3                1 3 2 1 2 2 1 1   1 1 1 2 1 1 2 2 2 2 2 2                       1 2 1 1 1                            2 2  6 2 2 2 2                                                       2 2          2 2 2                                      1 0 0 0 2            2 2 2 2 2 3 2   40 12.05.2015 2   40 2   40 2 2   40 2
 61 18.01.1938 20.05.2015 2 18.01.1938 2 77 20.05.2015 1   20.05.2015  0 1 20.05.2015 26.05.2015  7 29.05.2015   9  3 2 2 2 1 1 2 2 2 2 137 1.19  1.2  160 184  456 390 3.4 1.07 206 63 105  6.81  9.6  0.50     2 2 2 2 2 1 1 1 3 2 1 2 1 1 1 2 2 2 1 10 2 0    54 1 1 1 0 1 1  1 381.0 2 1 1 1 1            2 2 2   2 2 2 2 2 2 2 2 2 2 2            1 2 2 2 2 2 2 2 2 2 2 2 2 2 2 2 2     2 1 26.05.2015  7  1 3 2 2 1 2 1 1   1 1 1 2 1 2 0 2 1 2 2 2                       1 2 1 1 1                            1 1  7 2 2 2 2                                                       2 2          2 2 2                                      1 0 0 0 2            2 2 2 2 2 2 2  656 06.03.2017 2  656 2  656 2 2  656 2
 62 18.08.1943 23.03.2015 2 18.08.1943 2 71 22.03.2015 1   22.03.2015  0 1 22.03.2015 24.03.2015  3 31.03.2015  10  6 1 2 2 1 1 1 2 2 2 136 2.00  0.8   15  17   95  64 3.5 1.12 213 70  73  7.08 10.6  0.44     2 1 2 2 2 1 1 1 3 1 1 1 1 1 1 2 2 2 2 14 1 1 44    1 2 1 0 1 1  1 429.0 2 2 1 1 1            2 2 2   2 2 2 2 2 2 2 2 2 2 2            1 2 2 2 2 2 2 2 2 2 2 2 2 2 2 2 2     2 2               24 3 2 1 1 2 2 1   1 1 1 2 1 2 0 2 1 2 2 2                       1 2 1 1 1                            1 1  5 2 2 2 2                                                       2 1          1 2 2                                      2 0 0 0 2            2 2 2 2 2 2 1  503 06.08.2016 1    4 2  503 2 1    4 2
 63 16.01.1969 13.04.2015 2 16.01.1969 1 46 07.04.2015 2 2 13.04.2015  7 1 13.04.2015 15.04.2015  3 23.04.2015  17  7 2 2 2 2 2 2 2 1 1 135 1.30  3.5   43  17  174 125 2.6 1.50         78 16.35  5.1  3.21     2 1 2 1 2 2   1 1 2 1 2 2 1 1 2 2 2 3 18 2 0    60 1 1 2 1 1 1  2 248.0 2 2 1 1 1            2 2 1 3 2 1 2 2 2 2 2 1 2 2 2            1 2 1 2 2 2 2 2 2 2 2 2 2 2 2 2 2     2 1 12.04.2015  5  3 4 4 1 2 2 1 1   1 1 1 2 1 1 5 2 2 2 2 2                       2 1 1 1 3                            1 1  4 2 2 2 2                                                       2 2          2 2 2                                      1 0 0 0 2            2 2 3 2 2 3 2  213 12.11.2015 2  213 2  213 2 2  213 2
 64 17.07.1963 01.02.2017 2 17.07.1963 2 54 01.02.2017 1   01.02.2017  0 1 01.02.2017 02.02.2017  2 08.02.2017   8  7 2 2 2 2 2 2 2 1 1 139 0.68  3.5   73  28  758 104 2.6 1.72 146 38  59  7.56  9.0  0.10     2 1 2 2 2 2 2 1 3 2 1 2 2 2 2 2 2 2 3 17 2 0    51 1 1 2 1 1 1  1 381.0 2 2 1 1 1            2 2 2   2 2 2 2 2 2 2 2 2 2 2            2 2 2 2 2 2 2 2 2 2 2 2 2 2 2 2 2     2 2                3 3 2 1 2 2 1 1   1 2 1 2 1 1 2 2 2 2 2 2                       2 1 1 2                              5 2  0 2 2 2 2                                                       2 2          2 2 2                                      1 0 0 0 2            2 2 2 2 2 2 2  954 13.09.2019 2  954 2  954 2 2  954 2
 65 10.05.1940 07.11.2016 2 10.05.1940 1 76 07.11.2016 1   07.11.2016  0 1 07.11.2016 09.11.2016  3 24.11.2016  18  6 1 2 2 1 2 2 2 2 2 139 1.02  2.3   52  51  193 109 2.0 2.91 169 25  51 16.49  6.5  1.51     2 1 2 1 2 2   1 1 2 1 2 2 2 2 2 2 2 3 22 1 1 58    1 1 2 1 3 1  1 424.0 2 2 1 1 1            2 2 2   2 2 2 2 2 2 2 2 2 2 2            1 2 2 2 2 2 2 2 2 2 2 2 2 2 2 2 2     2 1 11.11.2016  5  2 2 2 2 2 2 2 1   1 1 1 2 1 1 2 2 2 2 2 2                       2 1 1 1 1                            1 1  2 1 2 2 2                                              �mipenem 2 2          2 2 2                                      1 0 0 0 2            2 2 2 2 2 1 1  169 25.04.2017 2  169 2  169 2 2  169 2
 66 29.10.1955 27.10.2016 1 29.10.1955 2 60 26.10.2016 1   26.10.2016  1 1 26.10.2016 28.10.2016  3 10.11.2016  16 11 1 2 2 2 2 2 2 2 2 139 0.76  2.9   40  32  272 114 2.7 1.21 186 60  35  1.96  8.3  1.82     1 1 2 2 2 2   2     2   2 2 2 2 2 2 2 13 2 0    36 1 1 1 0 1 1  1 405.0 2 1 1 1 1            2 2 2   2 2 2 2 2 2 2 2 2 2 2            1 1 2 2 2 2 2 2 2 2 2 2 2 2 2 2 2     2 1 07.11.2016 13 12 2 2 1 2 2 2 1   1 1 1 2 1 1 1 2 2 2 2 2                       1 2 1 1 1                            1 1  7 2 2 2 2                                                       1 2          2 2 2                                      1 0 0 0 2            2 2 2 2 2 2 2  436 05.01.2018 2  436 2  436 2 2  436 2
 67 30.10.1960 26.10.2016 2 30.10.1960 2 55 24.10.2016 2 2 26.10.2016  2 1 24.10.2016 31.10.2016  8 19.11.2016  27 11 2 2 2 2 2 2 1 1 1 125 5.14  4.4   87  53   54     2.0 1.67 148 27  89  9.54  6.2  1.66     2 1 2 2 2 1 2 1 1 2 2     2 2 2 2 2 3 31 1 1 43      3 1 0 1 1  1 357.0 2 1 1 1 1            2 2 1 5 2 1 2 1 2 2 2 2 1 2 2            1 1 1 2 2 2 2 2 2 2 2 2 2 2 2 2 2     2 1 13.11.2016 21 12 1 2 2 2 2 1 1 2 1 1 1 2 1 1 2 2 2 2 2 2                       1 2 1 1 4                            1 1 12 1 1 2 2                                                       2 2          2 2 2                                      1 0 0 4 2            2 2 2 2 1 1 1   24 19.11.2016 2   24 2   24 2 2   24 1
 68 06.01.1987 14.10.2016 2 06.01.1987 2 29 14.10.2016 1   14.10.2016  0 1 14.10.2016 15.10.2016  2 17.10.2016   4 13 2 2 2 2 2 2 2 2 2 143 0.68  1.0   78 138  399 547 3.7 1.33 256 89  59  1.10 11.4  0.20     2 2 2 2 2 2   1 2 2 1 2 2 1 1 2 2 2 1 10 2 0    20 1 1 1 0 1 1  1 429.0 2 2 1 2 2            2 2 2   2 2 2 2 2 2 2 2 2 2 2            1 2 2 2 2 2 2 2 2 2 2 2 2 2 2 2 2     2 2                1 3 2 1 2 2 1 1   2 2 2 2 1 1 3 2 2 2 2 2                       2 1 1 1 1                            1 1  4 2 2 2 2                                                       2 2          2 2                                        1 0 0 0 2            2 2 2 2 2 2 2 1653 24.04.2021 2 1653 2 1653 2 2 1653 2
 69 21.09.1973 17.07.2016 2 21.09.1973 2 42 16.07.2016 1   17.07.2016  2 1 16.07.2016 19.07.2016  4 27.07.2016  12  7 2 2 2 2 2 2 2 1 1 135 1.29  8.7  112  76   82 183 1.8 2.31 105 44  52 10.08  6.5  0.63 243 2 1 2 1 2 2   2   2 2 2 2 2 2 2 2 2 3 26 2 0    61 2 1 1 0 2 1  1 379.0 2 1 1 1 1            2 2 2   2 2 2 2 2 2 2 2 2 2 2            2 2 2 2 2 1 1 2 2 2 2 2 2 2 2 2 2     2 1 19.07.2016  3 24 2 2 1 2 2 2 1   1 1 1 2 1 1 2 2 2 2 2 2                       1 2 1 1 1                            2 2  7 2 2 2 2                                                       2 2          2 2 2                                      1 0 0 5 2            2 3 3 2 3 3 2   10 27.07.2016 2   10 2   10 2 2   10 2
 70 10.09.1969 05.06.2018 2 10.09.1969 2 48 01.06.2016 2 4 05.06.2018  5 1 05.06.2018 11.06.2018  7 22.06.2018  17  7 2 2 2 2 2 2 2 1 2 139 1.85  2.7   55  19  179 164 2.9 1.61 170 38 172 17.11  5.8  2.47     2 1 2 1 1 2   1 1 2 1 2 2 2 1 1 2 2 2 21 2 0    62 1 1 2 1 1 1  1 326.0 1 1 1 1 1            2 2 1 4 1 2 2 2 2 2 2 2 2 2 2            1 2 1 2 2 2 2 2 2 2 2 2 2 2 2 2 2     2 2                6 2 1 1 2 2 2 1   1 1 1 2 1 1 1 2 2 2 2 2                       1 2 1 1 1                            1 1 10 1 2 2 1                                                       2 2          2 2 2                                      1 0 0 0 2            2 2 2 2 2 2 2 1081 21.05.2021 2 1081 2 1081 2 2 1081 2
 71 06.09.1954 22.11.2017 1 06.09.1954 2 63 22.11.2017 1   22.11.2017  0 1 22.11.2017 06.12.2017 15 06.12.2017  15 11 2 2 2 2 2 2 2 2 2 122 1.20  1.6   16  15   19 120 1.8 2.60 135 17  82  8.40  4.2  0.51     1 1 2 2 2 2   1 2 2 2 2 2 2 2 2 2 2 3 21 1 3 65    1 1 3 3 3 3  3 113.0 1 1 1 1 1            2 2 1 4 2 2 2 2 2 2 2 2 2 2 2            1 2 2 2 2 2 2 2 2 2 2 2 2 2 2 2 2     2 3                1 2 3 1 1 2 1 1 2 1 1 1 2 1 2 0 1 2 2 2 2                       1 2 1 1 3                            1 1 15 1 1 2 2                                                       2 1          1 1 1 23.11.2017  1  6.4  1.78 165 18  78  4 3 3 4 2            2 2 2 2 1 1 1   14 06.12.2017 1    6 1    1 1 1    1 1
 72 03.03.1973 15.09.2017 2 03.03.1973 2 44 15.09.2017 1   15.09.2017  0 1 15.09.2017 16.09.2017  2 16.09.2017   2  7 2 2 2 2 2 2 2 1 1 140 0.69  3.2   70  36   33 131 3.2 1.74 133 40 104  7.94  8.1  0.03     2 2 2 2 2 2   2   2 2 2 2 2 2 2 2 2 2 17 2 0    48 1 1 1 0 1 1  1 320.0 2 1 1 1 2            2 2 2   2 2 2 2 2 2 2 2 2 2 2            2 2 2 2 2 1 2 2 2 2 2 2 2 1 2 2 2     2 3                1 2 2 1 2 2 1 1   1 1 1 2 1 1 2 2 2 2 2 2                       2 1 1 1 1                            2 2  2 2 2 2 2                                                       2 2          2 2 2                                      1 0 0 5 2            2 3 3 2 3 3 2   16 01.10.2017 2   16 2   16 2 2   16 2
 73 17.03.1942 21.01.2017 2 17.03.1942 1 74 21.01.2017 1   21.01.2017  0 1 20.01.2017 21.01.2017  2 21.01.2017   2  7 1 2 2 2 2 2 2 2 2 125 2.22  1.3  413 178   38 141 2.4 1.54 168 34 273 34.03  8.3  3.85 204 2 1 1 1 2 2   1 1 2 1 2 2 1 2 2 2 2 3 20 1 3 78    1 3 3 4 1 3  3 273.5 1 2 1 1 1            2 2 1 3 2 1 2 2 2 2 1 1 1 2 2            1 1 1 2 2 2 2 2 2 2 2 2 2 2 2 2 2     2 3                8 2 3 1 2 2 2 1 5 1 1 1 2 2 2 0 2 2 2 2 2                       2 1 1 1 3                            1 1  2 1 1 2 2                                                       2 2          2 2 2                                      1 0 4 4 2            2 2 2 1 1 1 1    0 21.01.2017 2    0 2    0 2 2    0 1
 74 02.02.1958 22.08.2015 2 02.02.1958 2 57 22.08.2015 1   22.08.2015  0 1 22.08.2015 03.09.2015 13 03.09.2015  13  7 2 2 2 2 2 2 2 1 1 130 1.05  1.4   74  29   26  51 0.9 2.93  77 15  87  6.34  2.8  0.21     2 1 2 2 2 2   1 0 2 2 2 2 2 1 2 2 1 3 20 1 3 61    1 1 3 4 3 3  3  51.0 1 2 1 1 1            2 2 2   2 2 2 2 2 2 2 2 2 2 2            1 2 1 1 2 1 2 2 2 2 2 2 2 2 2 1 2     2 2                2 4 2 1 2 2 1 1   1 1 1 2 1 1 1 2 2 2 2 2                       1 2 1 1 1                            4 1  3 1 1 2 2                                                       2 1          1 1 1 23.08.2015  1  6.5  2.17  64 31  33  2 1 3 4 2            2 2 2 2 1 1 1   12 03.09.2015 1    5 1    1 1 1    1 1
 75 19.09.1968 30.07.2015 2 19.09.1968 2 46 25.07.2015 2 2 30.07.2015  6 1 25.07.2015 30.07.2015  6 30.07.2015   6 11 2 2 2 2 2 2 2 1 1 138 1.92  3.4   29   6  229     2.5 3.34  55 21  92  6.64  7.2  3.43 226 2 1 1 1 2 2   2     2 2 2 2 2 2 2 2 3 38 1 3 63    1 3 3 4 3 3  3 151.0 1 1 1 1 1            2 2 1 4 2 1 2 2 2 2 1 1 1 2 2            2 2 2 2 2 2 2 2 2 2 2 2 2 2 2 2 2     2 3                2 3 4 1 2 2 1 1   1 1 1 2 1 1 4 2 2 2 2 2                       2 2 1 1 3                            1 1  1 1 1 2 2                                                       2 2          2 2 2                                      1 0 4 4 2            2 2 2 1 1 1 1    0 30.07.2015 2    0 2    0 2 2    0 1
 76 10.07.1947 20.09.2015 2 10.07.1947 2 68 20.09.2015 1   20.09.2015  0 1 20.09.2015 22.09.2015  3 25.09.2015   6 11 1 2 2 2 2 2 2 2 2 141 0.64  0.4   15  17   32  52 3.1 1.45 145 54  53  4.20  7.6  0.24     2 2 2 2 2 1   1 2 2 1 1 2 1 2 2 2 2 1 11 2 0    46 1 1 1 0 1 1  1 447.0 2 1 1 1 2            2 2 2   2 2 2 2 2 2 2 2 2 2 2            1 2 2 2 2 2 2 2 2 2 2 2 2 2 2 2 2     2 2                2 3 3 1 2 2 1 1 2 1 1 1 2 1 1 3 2 2 2 2 2                       2 1 1 1 1                            1 1  5 2 2 2 2                                                       2 2          2 2 2                                      1 0 0 0 2            2 2 2 2 2 2 2  402 26.10.2016 1    5 2  402 2 1    5 2
 77 31.05.1953 11.11.2015 1 31.05.1953 2 62 09.11.2015 2 4 11.11.2015  3 1 11.11.2015 13.11.2015  3 16.11.2015   8 11 2 2 2 2 2 2 2 2 2 140 1.12  1.9  122 136   58     1.9 1.98         33  5.32  7.8  1.79     2 1 2 2 2 2   1 1 2 1 2 1 2 1 2 2 2 3 18 2 0    56 1 1 1 0 1 1  1 456.0 2 1 1 1 2            2 2 2   2 2 2 2 2 2 2 2 2 2 2            1 2 2 2 2 2 2 2 2 2 2 2 2 2 2 2 2     2 2                3 2 3 2 2 2 1 1 4 1 1 1 2 1 1 4 2 2 2 2 2                       2 1 1 1 1                            1 1  8 2 2 2 2                                                       2 2          2 2 2                                      1 0 0 0 1 01.04.2016 2 2 1 2 2 2 1  142 01.04.2016 2  142 2  142 2 2  142 2
 78 08.09.1971 26.01.2016 2 08.09.1971 2 44 24.01.2016 2 2 26.01.2016  3 1 26.01.2016 28.01.2016  3 28.01.2016   5  8 2 2 2 2 2 2 2 2 2 126 1.96  0.7  126  89   45  50 1.7 3.73 103 23  67 20.50  6.0  0.23     2 1 2 2 2 2   1 1 2 2   2 2 1 2 1 2 3 28 1 2 50    1 1 1 0 3 3  1 480.0 1 1 1 1 2            2 2 1 6 2 1 2 2 2 2 2 2 2 2 1            1 2 1 2 2 1 2 2 2 2 1 2 2 2 2 2 2     2 3                1 2 3 1 2 2 1 1   1 1 1 2 1 2 0 1 2 2 2 2                       1 2 1 1 3                            2 2  3 1 1 2 1                                                       2 1          1 1 1 27.01.2016  1  5.1  2.62         63  2 1 4 4 2            2 2 2 1 1 1 1    2 28.01.2016 2    2 1    1 2 1    1 1
 79 10.01.1951 16.03.2016 2 10.01.1951 2 65 16.03.2016 1   16.03.2016  0 1 16.03.2016 17.03.2016  2 21.03.2016   6  7 1 2 2 2 2 2 2 1 1 133 0.76  0.9   43  22  301 143 2.2 1.55 167 33 193  7.82  6.1  0.36     1 2 2 2 2 2   1 2 2 1 2 2 2 1 2 2 2 2 11 2 0    57 1 1 1 0 1 1  2 278.6 2 2 1 1 1            2 2 2   2 2 2 2 2 2 2 2 2 2 2            1 2 2 2 2 2 2 2 2 2 2 2 2 2 2 2 2     2 2                3 2 2 1 1 2 1 1 4 1 1 1 2 1 1 2 2 2 2 2 2                       2 1 1 1 1                            1 1  6 2 2 2 2                                                       2 2          2 2 2                                      1 0 0 0 2            2 2 2 2 2 2 1  690 04.02.2018 2  690 2  690 2 2  690 2
 80 20.02.1979 07.04.2016 2 20.02.1979 2 37 06.04.2016 1   07.04.2016  0 1 07.04.2016 08.04.2016  2 11.04.2016   6 11 2 2 2 2 2 2 2 1 2 136 0.63  2.5   52  34   36 115 2.7 1.64 207 42  39  2.89  9.5  0.74     2 2 2 2 2 2   1 1 2 1 2 1 1 1 2 2 2 2 15 2 0    38 1 1 1 0 1 1  1 419.0 2 2 1 1 1            2 2 2   2 2 2 2 2 2 2 2 2 2 2            1 2 2 2 2 2 2 2 2 2 2 2 2 2 2 2 2     2 2               12 2 3 1 2 2 2 1   1 1 1 2 1 1 3 2 2 2 2 2                       1 2 1 1 1                            1 1  5 2 2 2 2                                                       2 2          2 2 2                                      1 0 0 0 2            2 2 2 2 2 2 2 1855 06.05.2021 2 1855 2 1855 2 2 1855 2
 81 10.06.1974 07.04.2016 2 10.06.1974 2 41 07.04.2016 1   07.04.2016  0 1 07.04.2016 08.04.2016  2 13.04.2016   6 10 2 2 2 2 2 2 2 2 2 132 1.65  6.7   94  64   66 102 2.6 1.32 200 46  18  3.08  9.9  1.33     2 2 2 2 2 1 3 1 1 2 1 2 1 1 1 2 2 2 3 22 2 0    44 2 1 2 1 1 1  1 367.0 2 2 1 1 1            2 2 2   2 2 2 2 2 2 2 2 2 2 2            1 2 2 2 2 2 2 2 2 2 2 2 2 2 2 2 2     2 2                2 2 3 2 2 1 1 1   1 1 1 2 2 2 0 2 2 1 2 2                       1 2 1 1 1                            1 1  7 2 2 2 2                                                       2 1 12.04.2016 1 1 12.04.2016  5  7.9  1.38         23  2 1 0 0 2            2 2 2 2 2 1 1  345 18.03.2017 2  345 1    5 2 1    5 2
 82 26.06.1990 01.12.2017 2 26.06.1990 2 27 01.12.2017 1   01.12.2017  0 1 01.12.2017 02.12.2017  2 11.12.2017  11  3 2 2 2 2 2 2 2 2 2 141 1.20  0.5   26  29  112 114 3.1 1.35 314 96 202  6.24  6.6  0.71     2 1 2 2 2 2   1 1 2 2 2 2 2 2 2 2 2 2 12 2 0    40 1 1 1 0 1 1  1 429.0 2 2 1 1 1            2 2 2   2 2 2 2 2 2 2 2 2 2 2            1 2 1 2 2 1 1 2 2 2 2 2 2 2 2 2 2     2 1 08.12.2017  7  2 3 4 2 1 2 1 1   1 1 1 2 1 1 5 2 2 2 2 2                       2 1 1 1 1                            2 2  5 2 2 2 2                                                       1 2          2 2 2                                      1 0 0 0 2            2 2 2 2 2 2 2 1245 29.04.2021 2 1245 2 1245 2 2 1245 2
 83 18.07.1979 26.10.2020 2 18.07.1979 2 41 25.10.2020 1   25.10.2020  0 1 25.10.2020 10.11.2020 17 14.11.2020  21  7 2 2 2 2 2 2 2 1 1 134 0.65  4.3   21  12   12  40 2.0 1.63 138 29  41  3.93 10.9  0.27  59 2 1 2 2 2 1 1 1 2 1 1 2 1 2 1 1 2 2 3 17 1 1 38    1 1 2 2 1 3  2   3.0 1 1 1 1 1            2 2 2   2 2 2 2 2 2 2 2 2 2 2            1 1 1 2 2 2 2 2 2 2 2 2 2 2 2 2 2     2 1 03.11.2020 10  2 2 3 1 2 2 1 1   1 1 1 1 1 1 2 2 2 2 2 2 Warren Shunt erhalten 1 2 1 1 4                            1 1  7 1 2 2 2                                          Warren Shunt 2 1          1 1 1 26.10.2020  1  9.7  1.87 129 23  47  4 3 0 0 2            2 2 2 2 2 2 2   47 11.12.2020 1    9 1    1 2 1    1 2
 84 09.02.1966 12.11.2020 2 09.02.1966 2 54 12.11.2020 1   12.11.2020  0 1 12.11.2020 16.11.2020  5 17.11.2020   6  5 2 2 2 2 2 2 2 2 2 145 0.87  0.8   37  14   39 103 2.5 1.31 211 62 147 19.35  9.5  4.69  90 2 2 2 2 2 2   2   2 2   2 2 2 2 2 2 2 12 2 0    50 1 1 2 2 1 3  1 568.0 1 1 1 1 1            2 2 2   2 2 2 2 2 2 2 2 2 2 2            2 2 2 2 2 2 2 2 2 2 2 2 2 2 2 2 2     2 3                2 2 2 2 1 2 1 1   1 1 1 1 2 2 0 2 2 2 2 2                       1 1 2 1 1                            1 1    2 2 2 2                                                       1 1          1 2 2                                      2 0 0 0 2            2 2 3 2 2 3 2   51 02.01.2021 2   51 2   51 2 2   51 2
 85 11.11.1958 30.12.2020 2 11.11.1958 2 62 14.12.2020 2 2 30.12.2020 17 1 14.12.2020 01.02.2021 50 02.03.2021 101  3 2 2 2 2 2 2 2 2 2 138 3.18 16.4  209  50  141     2.6 1.84 355 82 160  8.65  7.2  7.17     2 1 2 1 2 1 3 1 1 2 2   2 1 1 2 2 2 3 35 1 2 51    3 3 1 0 1 1  1 308.0 2 2 1 1 1            2 2 1 3 2 1 2 1 2 2 2 2 2 2 2            1 1 1 2 2 2 2 2 2 2 2 2 2 2 2 2 2     2 1 26.01.2021 44  3 2 2 1 1 2 1 1 1 1 1 1 2 1 1 1 2 1 2 2 2                       1 2 1 1 2                            3 2 10 1 1 2 2                                             Meropenem 2 2          2 2 2                                      1 0 2 3 1 09.02.2021 2 2 1 2 2 1 1  139 18.05.2021 1    9 2  139 1 1    9 2
 86 14.09.1980 14.01.2021 2 14.09.1980 2 39 13.01.2021 1   13.01.2021  0 1 13.01.2021 20.01.2021  8 22.01.2021  10  7 2 2 2 2 2 2 2 1 1 146 0.50  3.0   40  40  951     3.4 2.23 194 38  25  4.37  8.5  1.11     2 1 2 2 2 1 1 1 2 1 2   1 2 1 1 2 2 3 20 2 0    41 1 1 2 1 2 1  1 308.0 2 2 1 1 2            2 2 2   2 2 2 2 2 2 2 2 2 2 2            1 1 2 2 2 2 2 2 2 2 2 2 2 2 2 2 2     2 2                8 2 3 1 2 2 2 1   1 1 1 2 1 1 4 2 2 2 2 2                       1 2 1 1 1                            1 1  6 2 2 2 2                                                       2 2          2 2                                        1 0 0 0 2            2 2 3 2 2 3 2  216 17.08.2021 2  216 2  216 2 2  216 2
 87 06.03.1959 20.01.2021 2 06.03.1959 2 61 19.01.2021 1   20.01.2021  0 1 19.01.2021 25.01.2021  7 27.01.2021   9  7 2 2 2 2 2 2 2 1 1 143 1.00  1.1   57  32  277  63 2.6 1.60 171 51  93 12.82  7.2  0.45     1 2 2 2 2 2   2   2 2   2 2 2 2 2 2 2 12 2 0    57 1 1 1 0 1 1  2 224.0 2 2 1 1 1            2 2 1 4 1 2 2 2 2 2 2 2 2 2 2            1 2 2 2 2 1 1 2 2 2 2 2 2 2 2 2 2     1 2                4 2 2 1 2 2 1 1   1 1 1 2 1 1 2 2 2 2 2 2                       1 2 1 1 1                            2 2  9 1 1 2 2                                                       1 2          2 2 2                                      1 0 0 0 2            2 2 3 2 2 3 2  289 05.11.2021 2  289 2  289 2 2  289 2
 88 07.12.1970     Feb 21 2 07.12.1970 2 50 23.02.2021 1   23.02.2021  0 1 23.02.2021 10.03.2021 16 13.03.2021  19  7 2 2 2 2 2 2 2 1 1 142 1.51  1.3   81  77  512 416 4.7 1.01 401 85 100  5.83  9.4  8.27     1 1 2 1 1 1 1 1 3 1 2   1 1 1 2 2 2 2 11 1 3 51    1 1 3 3 1 3  3 367.0 1 1 1 1 1            2 2 1 7 2 1 2 2 2 1 2 2 1 2 2            1 1 1 2 2 2 2 2 2 2 2 2 2 2 2 2 2     2 2                1 3 3 1 1 2 1 1   1 1 1 2 1 1 1 1 2 2 2 2                       1 2 1 1 1                            1 1  5 1 1 2 2                                                       1 1          1 1 1 26.03.2021  3  7.0  1.36         97  5 3 2 0 2            2 2 3 2 2 3 2   89 23.05.2021 1    6 1    3 1 1    3 2
 89 06.05.1954 10.06.2020 2 06.05.1954 1 66 09.06.2020 2 3 10.06.2020  1 1 10.06.2020 13.06.2020  4 17.06.2002   9  7 1 2 2 1 2 2 1 1 1 138 4.10  1.0   20  10   43     2.7 1.29        252  7.95 10.6  1.82     2 1 2 1 2 2   1 2 1 1 1 1 2 1 2 2 2 2 23 1 2 52    1 3 3 3 1 1  1 345.0 2 1 1 1 2            2 2 2   2 2 2 2 2 2 2 2 2 2 2            1 2 1 2 2 1 2 2 2 2 1 2 2 2 2 2 2     2 1 07.07.2020 39 12 2 2 1 2 2 2 1   1 1 1 2 1 1 2 2 2 2 2 2                       1 2 1 1 4                            2 2  5 2 2 2 2                                                       2 2          2 2 2                                      1 0 0 0 2            2 2 2 2 2 2 2  411 26.07.2021 2  411 2  411 2 2  411 2
 90 07.05.1953 03.03.2021 2 07.05.1973 2 48 29.01.2021 2 2 03.03.2021 34 1 30.01.2021 24.03.2021 56 24.03.2021  57 11 1 2 2 1 2 2 2 2 2 137 3.56  1.5   32  16  116     2.2 2.05 144 32  98 20.38  6.7 14.58     1 1 1 1 2 1 1 1 3 2 2   1 2 1 1 1 2 3 28 1 2 65    1 3 2 1 2 3  1 483.0 1 1 1 1 1            2 2 1 2 1 1 2 2 2 2 2 1 1 2 2            1 1 1 2 2 1 2 2 2 1 2 2 2 2 2 1 2     2 3                3 2 2 1 2 2 1 1   1 1 1 2 1 1 2 2 2 2 2 2                       1 2 1 1 3                            2 2 21 1 1 2 2                                                       2 2          2 2 2                                      1 0 3 4 2            2 2 2 2 1 1 1   21 24.03.2021 2   21 2   21 1 2   21 1
 91 09.02.1959 08.03.2021 2 09.02.1959 2 62 07.03.2021 1   07.03.2021  0 1 07.03.2021 09.03.2021  3 10.03.2021   4  7 2 2 2 2 2 2 2 1 1 136 3.31  3.2  662 386  518 111 3.2 1.36 235 52 127 38.19 10.2  2.48     2 1 2 1 2 2   2   3 2   2 2 2 2 2 2 2 26 1 1 51    1 2 1 0 1 1  1 327.0 2 1 1 1 1            2 2 2   2 2 2 2 2 2 2 2 2 2 2            2 2 2 2 2 1 1 2 2 2 2 2 2 2 2 2 2     2 3                4 3 3 1 2 2 1 1   1 1 1 2 1 1 3 2 2 2 2 2                       1 2 1 1 1                            2 2  4 2 2 2 2                                                       2 2          2 2 2                                      1 0 0 0 2            2 2 3 2 2 3 2   66 12.05.2021 2   66 2   66 2 2   66 2
 92 10.07.1956 03.04.2021 1 10.07.1956 1 64 16.02.2021 2 3 03.04.2021 46 1 03.04.2021 26.04.2021 24 26.04.2021  70  1 2 2 2 2 2 1 2 2 2 138 0.96 16.6   60  22   18  41 2.1 1.93  73 27  58 13.82  5.4  1.39  86 1 1 2 2 2 1 1 1 2 1 2   1 1 1 1 2 2 3 24 1 3 65    3 1 3 3 3 3  2 264.0 1 1 2 1 1            2 2 1 2 2 1 2 1 2 2 2 2 2 2 2            1 1 1 2 2 2 2 2 2 2 2 2 2 2 2 2 2     2 1 12.04.2021 55  2 2 2 2 2 2 1 1 5 1 1 1 2 1 1 1 2 2 2 2 2                       1 2 1 1 4                            1 1 18 2 2 2 2                                                       2 2          1 1 2 13.04.2021 10  6.8  2.48 109 41  32  2 1 1 4 2            2 2 2 2 1 1 1   23 26.04.2021 2   23 1   10 1 1   10 1
 93 08.02.1949 22.05.2021 2 08.02.1949 2 72 22.05.2021 1   22.05.2021  0 1 22.05.2021 26.05.2021  5 26.05.2021   5  5 1 2 1 1 1 2 2 2 2 150 1.05  3.8   60  42   42  66 2.7 1.55 117 26  84 13.65  8.5  1.05     2 1 2 2 2 2   1 1 2 2   2 2 1 2 2 2 3 17 2 0    57 1 1 1 0 1 3  1 341.0 1 1 1 1 1            2 2 2   2 2 2 2 2 2 2 2 2 2 2            2 2 2 2 2 2 2 2 2 2 2 2 2 2 2 2 2     2 3                2 3 3 1 2 2 1 1   1 1 1 2 1 1 3 2 2 2 2 2                       1 2 1 1 1                            1 1  5 1 1 2 2                                    ab Tag 2 Imi+Vanco 2 1          1 2 2                                      2 0 4 4 2            2 2 2 1 1 1 1    4 26.05.2021 2    4 2    4 2 2    4 1
 94 10.09.1979 20.06.2021 2 10.09.1979 1 51 20.06.2021 1   20.06.2021  0 1 20.06.2021 05.07.2021 16 06.07.2021  17  7 2 2 2 2 2 2 2 1 1 138 1.67  5.2   53  23  319 222 1.5 1.72 133 19  42  3.46 11.8  6.02     2 1 2 1 2 1 1 1 2 1 2   1 2 1 1 2 2 3 24 1 3 48    1 1 3 3 1 3  3 360.0 1 1 1 1 2            2 2 1 4 1 2 2 2 2 2 2 2 2 2 2            1 1 1 2 2 1 2 2 2 1 2 2 2 2 2 2 2     2 3                1 2 2 2 1 2 1 2   1 1 1 2 1 2 0 2 1 2 2 2                       1 2 1 1 1                            2 2  3 1 1 2 2                                    ab Tag 3 Imi+Vanco 2 1          1 2 2                                      2 0 3 4 2            2 2 2 2 1 1 1   16 06.07.2021 2   16 2   16 1 2   16 1
 95 09.03.1977 28.06.2021 2 09.03.1977 2 44 28.06.2021 1   28.06.2021  0 1 28.06.2021 29.06.2021  2 29.06.2021   2  7 2 2 2 2 2 2 2 1 1 136 1.08  3.7  151  22  748 343 2.7 1.60  97 31 167 11.54  5.7  0.40     2 2 2 2 2 1 1 1 2 1 2   1 2 1 2 2 2 2 17 2 0    55 1 1 1 0 1 1  1 394.0 1 1 1 1 1            2 2 2   2 2 2 2 2 2 2 2 2 2 2            1 1 1 2 2 2 2 2 2 2 2 2 2 2 2 2 2     2 2                1 2 2 1 2 2 1 1   1 1 1 2 1 1 1 2 2 2 2 2                       2 1 1 1 1                            1 1  2 2 2 2 2                                                     2 2 2          2 2 2                                      1 0 0 0 2            2 2 3 2 2 3 2  166 11.12.2021 2  166 2  166 2 2  166 2
 96 15.04.1977 15.07.2021 2 15.04.1977 1 44 15.07.2021 1   15.07.2021  0 1 15.07.2021 19.07.2021  5 21.07.2021   7  7 2 2 2 2 2 2 2 1 1 132 0.57  1.4   62  21  309  78 3.5 1.31 209 45  96  7.03  8.0  0.34     2 2 2 2 2 1 1 1 2 2 1 2 1 1 1 2 2 2 1 11 2 0    45 1 1 1 0 1 1  1 495.0 2 1 1 1 1            2 2 2   2 2 2 2 2 2 2 2 2 2 2            1 2 2 2 2 2 2 2 2 2 2 2 2 2 2 2 2     2 2                2 2 2 1 1 2 2 1   1 1 1 2 1 2 0 2 1 2 2 2                       1 2 1 1 1                            1 1  6 2 2 2 2                                                       2 1          1 1 1 15.07.2021  0  6.6  1.24         76  2 1 0 0 2            2 2 3 2 2 3 2  153 15.12.2021 2  153 1    0 2 1    0 2
 97 15.02.1973 04.07.2021 2 15.02.1973 2 48 04.07.2021 1   04.07.2021  0 1 04.07.2021 23.07.2021 20 23.07.2021  20  7 2 2 1 1 1 2 2 1 1 135 2.21  7.9   27  22   23  85 2.9 1.95 133 26  40  9.70  5.8  1.65 196 2 1 2 1 1 1 1 1 3 1 1 2 1 1 1 1 2 2 3 29 1 2 50    2 2 2 1 1 3  1 390.0 1 1 1 1 1            2 2 2   2 2 2 2 2 2 2 2 2 2 2            1 1 1 2 2 2 2 2 2 2 2 2 2 2 2 2 2     2 1 16.07.2021 13  2 2 2 1 2 2 1 1   1 1 1 2 1 1 2 2 2 2 2 2                       1 2 1 1 1                            1 1  5 2 2 2 2                                                       1 2          1 1 2 14.07.2021 10  3.7  2.44 127 39  58  6 4 1 4 2            2 2 2 2 1 1 1   19 23.07.2021 1    6 1   10 1 1    6 1
